# Supplementary material for: Factors influencing healthcare workers’ and health system preparedness for the COVID-19 pandemic: A qualitative study in Ghana
Source: PLOS Glob Public Health. 2024 Jul 30;4(7):e0003356. doi: 10.1371/journal.pgph.0003356 (PMC11288451; doi:10.1371/journal.pgph.0003356)
Supplement: S1 Dataset — (XLSX) [file pgph.0003356.s002.xlsx]

## Sheet: Dedoose Excerpts Export
Media Title	Excerpt Copy	Gender	Years of experience	Marital status	Children	Region	Provider position type	Facility type	Age	COVID-19 provider preparedness
263_HCW18_UE.docx	But if you look at the plan that the regional health directorate or hospital have put in place do you think that the plan changes over time R: At the onset, the region where ready to combat and be able to treat all these condition with a lot of health stuff going on and tracing and tracking. At the regional hospital what really happen was that at a time we where not recording cases, we were all r…	Male	6 to 10 years	Single	1 or 2 children	Other Northern	Nurse/related	Other government facility	30 to 39 years	A little prepared
154_HCW11_VR.docx	I: ok, if you consider the way government responded, do you think it changed over time? Government’s response, do you think it changed over time? P: it didn’t change, yes, I thought as from the beginning, before we get from the first double digits to the third ah. I thought oh as they said oh, the Covid has come, so let’s get prepared, let’s till it gets to the highest figure it is still the same…	Male	5 or less years	Single	No children	Other Southern	Nurse/related	Other government facility	Less than 30 years	Prepared
345_HCW19_GA.docx	I: yeah. So how were the COVID cases treated or managed? R: we used the standard approach from the booklet entitled care of COVID cases in Ghana published by the Ministry of Health. We realized also that what we were doing was just supportive care, so some people died because they were dehydrated, so we optimized all these things, we made sure people with chronic diseases have proper control on t…	Male	More than 10 years	Married	3 to 6 children	Greater Accra/Ashanti	Doctor	Other government facility	40 to 73 years	Prepared
345_HCW19_GA.docx	I: sir, this is a serious challenge, closing down treatment centers, that wasn’t the best but, how do you think these challenges can be addressed? R: I think it was data guide decision making, though there are guides that are made on intuition, intuition can also have a lot of balances, so for me if the data that was available at that was mean that there was no need keeping so many people in the …	Male	More than 10 years	Married	3 to 6 children	Greater Accra/Ashanti	Doctor	Other government facility	40 to 73 years	Prepared
134_HCW09_UE.docx	I: How would you describe government response to covid-19? R: What went on was a good attempt but because it was a new situation all areas were not well done. All entry point should have been locked earlier. Mass screening needs to be done now.	Male	5 or less years	Married	1 or 2 children	Northern Region	Nurse/related	Other government facility	Less than 30 years	A little prepared
134_HCW09_UE.docx	I: How would you describe your facility initial response to covid’19? R: it was very poor because we had no PPEs I: So how did your facility first inform you about the covid-19? R: It was through the meeting I: apart from the meeting came back and organized where there other ways you discussed covid-19? R: No, but most of the information’s were gotten through our platform I: It looks like initial…	Male	5 or less years	Married	1 or 2 children	Northern Region	Nurse/related	Other government facility	Less than 30 years	A little prepared
134_HCW09_UE.docx	I: How do you feel about the preparedness of your facility? R: Its good but they need more training on how to handle cases and who to wear PPEs	Male	5 or less years	Married	1 or 2 children	Northern Region	Nurse/related	Other government facility	Less than 30 years	A little prepared
459_HCW25_NR.docx	Looking at your facility, how will you describe your initial response to the pandemic R: On normal basis sometimes, we do not even have gloves so when the pandemic came, it was more chaotic because you can go to work and you will not get gloves in the hospital	Male	5 or less years	Single	No children	Northern Region	Doctor	Teaching hospital	Less than 30 years	A little prepared
459_HCW25_NR.docx	we you look at the needs of your facility what do you think your facility still needs to be able to respond appropriately to covid19? R: in terms of facilities, currently the hospital supplies to the isolation center with cylinders which also prevents with the difficulty. For our ward; accident and emergency we have an oxygen tank that supplies to the emergency at all times but if it’s in a cylin…	Male	5 or less years	Single	No children	Northern Region	Doctor	Teaching hospital	Less than 30 years	A little prepared
335_HCW15_WR.docx	I: so let’s see few more questions just to clarify one or two things. How ready was your facility to respond to the pandemic? R: we were ready. I will say we were ready. As I have said to you, if you are the XX compound you have your indications so as to if you are at hospital. So if you are taught what you are supposed to do and you think you are okay with it, I think that is it.	Male	5 or less years	Single	No children	Other Southern	Nurse/related	Other government facility	Less than 30 years	Prepared
335_HCW15_WR.docx	I: okay. In your own opinion what do you think about your facility’s response to the COVID? R: personally for me I’ll say I was ready because I had all the resources at my disposal, and through the training I had, I was very confident.	Male	5 or less years	Single	No children	Other Southern	Nurse/related	Other government facility	Less than 30 years	Prepared
335_HCW15_WR.docx	I: okay. That’s quite interesting. So how do you feel about your own preparedness to respond to the pandemic? R: nobody wants to die early, I think I have a lot of information about the pandemic, and since I don’t want to pass through the difficulties when you get infected, so I’m very prepared.	Male	5 or less years	Single	No children	Other Southern	Nurse/related	Other government facility	Less than 30 years	Prepared
335_HCW15_WR.docx	I: alright, so before we go, we have talked about a lot of things. Are there other challenges at your facility that resulted from the COVID19 that we have not discussed? R: not really, because most of the challenges were from the community not the facility, the facility was in full preparation thus why I commended the Government and the Health Director, because they did so well since the implemen…	Male	5 or less years	Single	No children	Other Southern	Nurse/related	Other government facility	Less than 30 years	Prepared
177_HCW12_UW.docx	I: how ready was your facility to respond to covid-19? R: initial logistics where very few and limited and we did our best I: do you think things could have been done differently? R: procurement processes where slow, things that needed to be bought were not bought in time I: you talked about your facility’s current response plan and you said it was much better than initially R: yes	Female	More than 10 years	Single	1 or 2 children	Other Northern	Nurse/related	Other government facility	30 to 39 years	A little prepared
177_HCW12_UW.docx	I: I wanted to ask about your own preparedness but you said you are fine and your facility is prepared now R: yes	Female	More than 10 years	Single	1 or 2 children	Other Northern	Nurse/related	Other government facility	30 to 39 years	A little prepared
177_HCW12_UW.docx	I: what factors made it easier for you to respond to the covid-19? R: the PPEs and gun thermometer	Female	More than 10 years	Single	1 or 2 children	Other Northern	Nurse/related	Other government facility	30 to 39 years	A little prepared
362_HCW17_NR.rtf	Permit me to just go straight to the covid-19 question. How would you describe the way government responded to the covid-19 pandemic? R: On the later part it was ok but initially the reaction was like we were kind of like ready but on the fact, it wasn’t so but now i think with anxieties coming down and others and the lockdown with follow up things so for now i think there has been no case but th…	Female	6 to 10 years	Married	3 to 6 children	Northern Region	Doctor	Other government facility	30 to 39 years	Not at all prepared
362_HCW17_NR.rtf	In your opinion what do you think could have been improved or changed? R: So i think just as they said about COVID-19 in other places, we saw even the match. Facilities should have been sorted out in terms of PPEs and training on them that. Training on COVID-19 and education on it and how to use PPEs and availability of PPEs. We had the training two months towards June and people were coming and …	Female	6 to 10 years	Married	3 to 6 children	Northern Region	Doctor	Other government facility	30 to 39 years	Not at all prepared
362_HCW17_NR.rtf	Let’s look at your facility. How would you describe your facility initial responds to the pandemic? R: There was a lot of fear because when it started, we didn’t have anything, like i said there was a lot of fear because when you get a suspected case then everybody wants to flee because you are not prepared, you have not duely been trained and you have anything to use to handle such a case. So fo…	Female	6 to 10 years	Married	3 to 6 children	Northern Region	Doctor	Other government facility	30 to 39 years	Not at all prepared
362_HCW17_NR.rtf	Yeah, the initial responds to the pandemic what is your opinion about that. R: Like i said the initial responds there was a lot of anxiety and fear because we didn’t have anything. it was covid-19 and the number of cases we were recording and cases were been picked in the country and it was sounding like there were PPEs available the country was prepared but there was nothing and we didn’t receiv…	Female	6 to 10 years	Married	3 to 6 children	Northern Region	Doctor	Other government facility	30 to 39 years	Not at all prepared
362_HCW17_NR.rtf	Ok that fine. Madam let’s look at the need’s areas of your facility. What will you say your facility still need to be able to respond to the pandemic? R: The mask in terms of some, there were still an issue so we still need regular supply of PPEs and then the team that was setup to actually handle the covid-19 wasn’t very formal and well-arranged so if it could have been made formal, well arrange…	Female	6 to 10 years	Married	3 to 6 children	Northern Region	Doctor	Other government facility	30 to 39 years	Not at all prepared
362_HCW17_NR.rtf	How do you feel about your own preparedness to respond to the pandemic? R: Me my preparedness? I: Yes. R: There’s now bailout to prepare us. We still have cases we transfer. When they come, we call they people that are supposed to take samples. so, they hand washing and the nose mask should keep going on but been very strict on observing the protocols.	Female	6 to 10 years	Married	3 to 6 children	Northern Region	Doctor	Other government facility	30 to 39 years	Not at all prepared
012_HCW03_CR.docx	I: ok, I see. Apart from the training that was given to you, was there any other way through which they made your facility to get to know about the Covid? P: oh, other ways? I: yeah, was it just through the training? P: yes, we heard it before they came and did the training for us. We knew Covid before it came to Ghana and before we had our training, we knew of it through the media and others. I:…	Female	6 to 10 years	Single	No children	Other Southern	Nurse/related	Other government facility	30 to 39 years	Prepared
012_HCW03_CR.docx	P: we need more for the isolation center, we had to use one ward for the isolation. We had to leave that ward for the isolation meanwhile our wards are just two, uhm. So, the place, if we had so many cases we would have been in hot waters because our place is very congested. We don’t have enough buildings for, so we need to have facilities, as in buildings so that if there is any case, we can put…	Female	6 to 10 years	Single	No children	Other Southern	Nurse/related	Other government facility	30 to 39 years	Prepared
012_HCW03_CR.docx	So, in your opinion what is going on so well in terms of your preparedness to respond to the Covid. I think you talked about all the things that you have, and you feel that your facility is not well prepared to respond to the Covid. So, how do you feel about your own erm preparedness? P: (laughs) my own preparedness? I: umm. P: umm it’s ok because I know, I think I have knowledge about the condit…	Female	6 to 10 years	Single	No children	Other Southern	Nurse/related	Other government facility	30 to 39 years	Prepared
012_HCW03_CR.docx	P: umm it’s ok because I know, I think I have knowledge about the condition, if I should come into contact with a patient who has high fever, I know, I will know what I will do. A patient who is coughing, at least I have knowledge about the whole thing so I’m good, I’m good. I still have a question, I know if its everywhere, for health centers and the CHPs compounds, for my place we have security…	Female	6 to 10 years	Single	No children	Other Southern	Nurse/related	Other government facility	30 to 39 years	Prepared
012_HCW03_CR.docx	P: but the health center that I am now, we have security and I think one lady they employed, I think she was employed by the in-charge herself to work there and all that. Washing the bedsheets and cleaning and sweeping but for other places, they have to, they have to, the work is hmm. I: I understand, it’s a bit tedious.	Female	6 to 10 years	Single	No children	Other Southern	Nurse/related	Other government facility	30 to 39 years	Prepared
139_HCW24_ER.docx	I will say they were slow in responding to COVID-19. I: they were slow? P: yeah, the response as we were expecting, I wouldn’t say it’s how I expected it. initially, initially that is what I will say because when the directive came that we all supposed to use thermometer guns, we should be using our PPEs we were having none in the hospital. There were no thermometer guns, there were no masks avai…	Female	5 or less years	Married	3 to 6 children	Other Southern	Nurse/related	Other government facility	Less than 30 years	Not at all prepared
139_HCW24_ER.docx	I: I wanted to know if your facility had a plan to respond to the COVID-19. P: yeah. I: so, how did the staff get to know about it? P: ok, they weren’t communicating to us, even though we weren’t getting the PPEs. We were thinking that they will communicate to us that maybe this and this and that is going on that is why maybe that is why we are not giving you any. But he was communicating to us a…	Female	5 or less years	Married	3 to 6 children	Other Southern	Nurse/related	Other government facility	Less than 30 years	Not at all prepared
139_HCW24_ER.docx	I wanted to know if your facility had a plan to respond to the COVID-19. P: yeah. I: so, how did the staff get to know about it? P: ok, they weren’t communicating to us, even though we weren’t getting the PPEs. We were thinking that they will communicate to us that maybe this and this and that is going on that is why maybe that is why we are not giving you any. But he was communicating to us and …	Female	5 or less years	Married	3 to 6 children	Other Southern	Nurse/related	Other government facility	Less than 30 years	Not at all prepared
139_HCW24_ER.docx	so, you yourself, how do you feel about your preparedness to respond to the COVID-19 pandemic? P: ok, myself I will say I am [inaudible] because when I was [inaudible] I will say we used to erm alert each other like what we are doing right and what we are doing wrong, yeah. And our social distance protocol was on, we were making sure like, we make sure that we observe them. and then I think we al…	Female	5 or less years	Married	3 to 6 children	Other Southern	Nurse/related	Other government facility	Less than 30 years	Not at all prepared
139_HCW24_ER.docx	: did you erm experience any discrimination because we understand that one of the problems with the Covid was that there was some kind of stigma. Did you suffer anything like that? P: yeah, that is why I was saying that because nobody knew about it at my facility that I had, no, I will say no. Because nobody knows even my colleague at work didn’t know. Because mine, when I had the signs and sympt…	Female	5 or less years	Married	3 to 6 children	Other Southern	Nurse/related	Other government facility	Less than 30 years	Not at all prepared
464_HCW22_UW.docx	how would you describe government’s response to the COVID-19? R: To me is not helpful I don’t know is whether were I have found myself or the other places to is the same I feel neglected because I haven’t seen any special care, they have given to us measure taken to protect the lives of the health workers or the individuals. Is just the normal way, especially those working in the CHIPS compounds?…	Female	5 or less years	Married	1 or 2 children	Other Northern	Nurse/related	Other government facility	Less than 30 years	Not at all prepared
464_HCW22_UW.docx	: so how ready was your facility to respond to the covid? R: We were ready though we were not having the equipment and you cannot say you don’t have you will not be ready because that is your profession and you cannot say because of these an leaving my profession and go away. So we actually used the little we have I: IT okay to say you were not ready if you didn’t have what you needed R: The faci…	Female	5 or less years	Married	1 or 2 children	Other Northern	Nurse/related	Other government facility	Less than 30 years	Not at all prepared
464_HCW22_UW.docx	How do you feel about your own preparedness to respond to the pandemic? R: I feel good alright	Female	5 or less years	Married	1 or 2 children	Other Northern	Nurse/related	Other government facility	Less than 30 years	Not at all prepared
464_HCW22_UW.docx	What factors that made it easier to respond to covid R: Because the facility was not a center, I only did referrals, lack of equipment like the gun thermometer made it difficult, and inadequate PPEs	Female	5 or less years	Married	1 or 2 children	Other Northern	Nurse/related	Other government facility	Less than 30 years	Not at all prepared
056_HCW05_NR.docx	I: yeah, so will you say your facility was very ready to respond to the pandemic? P: well, erm I wouldn’t say ready to respond to it, like the facility wasn’t ready to respond to it. Because most of the PPEs and other things were supposed to come from the central government ehe so I won’t say they were ready. But as and when the things were made available, I think the right things were done.	Male	5 or less years	Single	No children	Northern Region	Nurse/related	Other government facility	Less than 30 years	Prepared
056_HCW05_NR.docx	I: so, you yourself, let’s talk about you yourself. How, how do you see your own preparedness to respond to the pandemic? P: well, initially I was very scared, I was even called initially to go to the isolation center and I told my wife, and I told my mom that I said I should go and work at the isolation center because of the Covid and they were scaring me. (laughs) I was very scared but as it st…	Male	5 or less years	Single	No children	Northern Region	Nurse/related	Other government facility	Less than 30 years	Prepared
056_HCW05_NR.docx	Sometimes I even have a little knowledge about it and what to do to protect myself. So, as and when I am being called upon, I don’t have a problem	Male	5 or less years	Single	No children	Northern Region	Nurse/related	Other government facility	Less than 30 years	Prepared
251_HCW14_BN.docx	Some of us even got sick, but it wasn’t big here, from what were hearing it was scary, it was really scary. Then the PPEs were not enough, we heard that we will get some we shouldn’t worry, we will get some. But we were not getting and we were waiting and hoping that oh it will get to us, but it didn’t get to us. it was just a few, hmm just a few so you have to do your best to protect yourself.	Female	5 or less years	Married	1 or 2 children	Other Southern	Nurse/related	Private/mission facility	30 to 39 years	Not at all prepared
251_HCW14_BN.docx	: some of the staff, there were some few occasions, I was able to also get some of the PPEs to wear, especially when there was few and panic. The time there was fear and panic, I was able to get some because thought I’m someone who works at the hospital. So, I get to work and I’m tired and I was so scared and I was thinking that it will be like the other countries where some workers were dying, i…	Female	5 or less years	Married	1 or 2 children	Other Southern	Nurse/related	Private/mission facility	30 to 39 years	Not at all prepared
251_HCW14_BN.docx	if it were the PPEs which will protect us, then some of us, Im sure would have been dead by now. Because we didn’t have enough, but then the advice that we should boost our immune system, we should wash our hands. We were doing it religiously. So, it’s the advice that we were taking, but then the human resource wasn’t enough. There was hope that we will get enough, but we never really get enough.	Female	5 or less years	Married	1 or 2 children	Other Southern	Nurse/related	Private/mission facility	30 to 39 years	Not at all prepared
251_HCW14_BN.docx	P: it wasn’t all that alarming at our end, initially it was alarming because I used to run away when I see some patients, I just see them and I’m scared, meanwhile it’s a different thing oh. when I see patients. You end up checking and you realize that it is just something else oh. I: and not Covid 19. P: not Covid 19 but because I thought the PPE was very, very important ort and if I don’t wear …	Female	5 or less years	Married	1 or 2 children	Other Southern	Nurse/related	Private/mission facility	30 to 39 years	Not at all prepared
251_HCW14_BN.docx	do you think that government could have done anything better to improve the situation? P: yeah, in terms of human resource I think they could have dispatched a lot of those things.	Female	5 or less years	Married	1 or 2 children	Other Southern	Nurse/related	Private/mission facility	30 to 39 years	Not at all prepared
251_HCW14_BN.docx	do you think that government could have done anything better to improve the situation? P: yeah, in terms of human resource I think they could have dispatched a lot of those things. But my fear is that some people might have died not because of Covid but other conditions. Because some of us saw patients and we were scared to attend to attend to them. we were running think that oh this person espec…	Female	5 or less years	Married	1 or 2 children	Other Southern	Nurse/related	Private/mission facility	30 to 39 years	Not at all prepared
251_HCW14_BN.docx	did the facility’s response change with time? P: the facility’s response, yeah, I think it has now changed, now we don’t even hear much. Like once in a while they tell us oh everything is under control. Even the PPEs we don’t really have enough, if you had come to our facility, you will see us working and we are not even wearing those things again. Those things we said were so important, we don’t…	Female	5 or less years	Married	1 or 2 children	Other Southern	Nurse/related	Private/mission facility	30 to 39 years	Not at all prepared
251_HCW14_BN.docx	so how was the Covid managed at your facility? P: normally when we come in contact with a patient who has symptoms, we just tell the person to be tested uhm. So, you request, you send the person to the lab and let the person go and be tested. and it takes a long time for the results to even come, that is one problem at my facility. Where I am sometimes it takes about two weeks, so, sometimes you …	Female	5 or less years	Married	1 or 2 children	Other Southern	Nurse/related	Private/mission facility	30 to 39 years	Not at all prepared
251_HCW14_BN.docx	I see, so how do you feel about your preparedness to respond to the Covid 19? P: I don’t, its only God oh, this one I don’t feel to be really prepared like before. Because its something that we were very conscious about, but now the conscious level has come down. Sometimes, you might come home, when you are supposed to take a shower then you even forget and go and sit down. But before when you ge…	Female	5 or less years	Married	1 or 2 children	Other Southern	Nurse/related	Private/mission facility	30 to 39 years	Not at all prepared
127_HCW08_VR.docx	I: But were there clear proceedings like washing of hands and all other things at your facility R: Yeah, because of the year review things that we were doing hand washing protocol was in place before covid’19 came, so when the covid’19 came they just gave us some small training again on how to wear PPEs and resources are not there to do it	Female	More than 10 years	Married	1 or 2 children	Other Southern	Nurse/related	Private/mission facility	30 to 39 years	A little prepared
127_HCW08_VR.docx	I: So, how do you feel about your own preparedness to respond to covid’19 R: I prepared myself because this is personal life matter so I have to prepare I: Tell me more about that R: I did my personal reading around it, if they don’t give us PPEs you have to protect yourself, we are also trying to educate the clients, once they are in masks and you are also in masks you know the risk will reduce …	Female	More than 10 years	Married	1 or 2 children	Other Southern	Nurse/related	Private/mission facility	30 to 39 years	A little prepared
127_HCW08_VR.docx	I: How has the covid’19 affected your mental health and emotional health R: Actually, it has really streed me, we were actually not prepared for it you have to read to not how to protect yourself, even if you know how to protect yourself the question is are the things there and then when you come into contact with confirm cases and you are supposed to be quarantine but they don’t care what is hap…	Female	More than 10 years	Married	1 or 2 children	Other Southern	Nurse/related	Private/mission facility	30 to 39 years	A little prepared
073_HCW06_NR.docx	I: sir I get the impression you said that over time, it appeared that your facilities preparedness to respond to COVID-19 even worsen because some of the PPEs run out R: the PPEs initially wasn’t coming, along the line when the president was releasing communiques about the distribution, we saw it increase at some point now it has drop and now no one cares. The first time the pandemic was lingerin…	Male	5 or less years	Single	No children	Northern Region	Doctor	Teaching hospital	Less than 30 years	A little prepared
423_HCW20_AR.docx	Already the hospital is like they have issues, even infrastructure, like (inaudible) of course when it just came out of nowhere they were not prepared for it. So, it was bad, maybe you go to emergency and they screen a section and say oh there is somebody there they suspect Covid and then they went to test and the person is positive and they have to evacuate people. And they have to fumigate befo…	Female	6 to 10 years	Single	No children	Greater Accra/Ashanti	Doctor	Teaching hospital	30 to 39 years	Not at all prepared
423_HCW20_AR.docx	P: no, no hospital was ready for a pandemic, I think our health systems were not ready, we were lacking. Even people come on normal days and they don’t have the (inaudible). We had issues in the hospitals, this one is, this one is (inaudible) you know. Everybody goes to our hospitals and they cannot even take care of our sick, so of course the pandemic just worsened it.	Female	6 to 10 years	Single	No children	Greater Accra/Ashanti	Doctor	Teaching hospital	30 to 39 years	Not at all prepared
212_HCW13_OR.docx	I: I appreciate that. So you personally how do you feel about your preparedness to respond to COVID19? R: for me, good. I: you feel that you are prepared? R: yes. I feel that because when the cases started coming and we did not know, the case definitions were overlapping, when they said that this is how the COVID test should go, if you have a defined diagnosis you shouldn’t do this and that. Thos…	Female	5 or less years	Single	No children	Other Southern	Nurse/related	Private/mission facility	Less than 30 years	A little prepared
048_HCW04_OR.docx	I: So, when the COVID-19 started, how will you describe your facility initial response? R: Like I said initially, the PPE’s were not there, something that, let’s say face mask for instance, that we were supposed to have, they were limited and we sometimes we have to improvise, we had to improvise with cloth mask and those things and those cloth masks when you wear them, especially if you are wear…	Male	More than 10 years	Married	3 to 6 children	Other Southern	Nurse/related	Private/mission facility	30 to 39 years	A little prepared
048_HCW04_OR.docx	I: So, when the COVID-19 started, how will you describe your facility initial response? R: Like I said initially, the PPE’s were not there, something that, let’s say face mask for instance, that we were supposed to have, they were limited and we sometimes we have to improvise, we had to improvise with cloth mask and those things and those cloth masks when you wear them, especially if you are wear…	Male	More than 10 years	Married	3 to 6 children	Other Southern	Nurse/related	Private/mission facility	30 to 39 years	A little prepared
048_HCW04_OR.docx	I: Okay, so think things could have been done differently? R: Yeah, I think. You know as I have always said the virus was novel, we didn’t have information about it, so we were all learning along the line, everybody tried to do their best. For example, we were not even having, the facility doesn’t an isolation center but when the need arose, we have to collapse one ward and then use it as isolati…	Male	More than 10 years	Married	3 to 6 children	Other Southern	Nurse/related	Private/mission facility	30 to 39 years	A little prepared
048_HCW04_OR.docx	I: Okay, so think things could have been done differently? R: Yeah, I think. You know as I have always said the virus was novel, we didn’t have information about it, so we were all learning along the line, everybody tried to do their best. For example, we were not even having, the facility doesn’t an isolation center but when the need arose, we have to collapse one ward and then use it as isolati…	Male	More than 10 years	Married	3 to 6 children	Other Southern	Nurse/related	Private/mission facility	30 to 39 years	A little prepared
048_HCW04_OR.docx	I: Okay, yeah, so how do you feel about your own preparedness to respond to the pandemic now R: My own preparedness? I: Yeah R: I think I have good knowledge about it, I know what and what I am supposed to do, protect myself and my patients I: Okay R: And then my (not clear	Male	More than 10 years	Married	3 to 6 children	Other Southern	Nurse/related	Private/mission facility	30 to 39 years	A little prepared
048_HCW04_OR.docx	I: Okay, yeah, so how do you feel about your own preparedness to respond to the pandemic now R: My own preparedness? I: Yeah R: I think I have good knowledge about it, I know what and what I am supposed to do, protect myself and my patients I: Okay R: And then my (not clear) I: How safe do you feel as a health worker? To work in the context of the pandemic R: As for the safe, we all know even wit…	Male	More than 10 years	Married	3 to 6 children	Other Southern	Nurse/related	Private/mission facility	30 to 39 years	A little prepared
048_HCW04_OR.docx	I: Yeah, okay, just before we go, I want to find out from you what facts made it difficult for you to respond to the COVID-19 and what factors made it easier for you to respond to it R: Hello I: I’m asking whether what factors made is easier for you to respond to the COVID-19 the pandemic and what factors made it difficult R: I think the difficulty with it is, was with the lack of PPE’s, was with…	Male	More than 10 years	Married	3 to 6 children	Other Southern	Nurse/related	Private/mission facility	30 to 39 years	A little prepared
048_HCW04_OR.docx	Yeah, okay, just before we go, I want to find out from you what facts made it difficult for you to respond to the COVID-19 and what factors made it easier for you to respond to it R: Hello I: I’m asking whether what factors made is easier for you to respond to the COVID-19 the pandemic and what factors made it difficult R: I think the difficulty with it is, was with the lack of PPE’s, was with th…	Male	More than 10 years	Married	3 to 6 children	Other Southern	Nurse/related	Private/mission facility	30 to 39 years	A little prepared
003_STK03_AR.docx	: ho about the facility level, if you look at the various facilities in your municipality, in terms of preparedness. P: yes, in terms of preparedness I have already said that we have already laid the structures. I: so, it transcends to the lower level as well? P: it transcends to the level as well, if they have the suspected cases, they know what to do to respond to. But how will they do it, they…	Female	5 or less years	Single	No children	Northern Region	Doctor	Teaching hospital	Less than 30 years	N/A
180_HCW01_VR.docx	I: yeah, please sir erm, how do you feel about your own preparedness to respond to the Covid 19? P: since I have been through it and the things that I need to, should the need arise I think if only the equipment are provided, it will work.	Male	6 to 10 years	Single	No children	Other Southern	Nurse/related	Teaching hospital	30 to 39 years	Not at all prepared
002_STK02_ER.docx	I must say that really when we were hearing about Covid, as a service we didn’t think that Covid was going to come to Ghana. So, the preparations really were late in terms of even training the staff.	Female	6 to 10 years	Married	1 or 2 children	Other Northern	Nurse/related	Other government facility	30 to 39 years	Not at all prepared
002_STK02_ER.docx	I must say that really when we were hearing about Covid, as a service we didn’t think that Covid was going to come to Ghana. So, the preparations really were late in terms of even training the staff.	Female	6 to 10 years	Married	1 or 2 children	Other Northern	Nurse/related	Other government facility	30 to 39 years	Not at all prepared
002_STK02_ER.docx	I must say that really when we were hearing about Covid, as a service we didn’t think that Covid was going to come to Ghana. So, the preparations really were late in terms of even training the staff. Maybe also the information coming from where the outbreak started was scanty, so capacity building really was late. Then before we could even change policies at the national level, we already confirm…	Female	6 to 10 years	Married	1 or 2 children	Other Northern	Nurse/related	Other government facility	30 to 39 years	Not at all prepared
002_STK02_ER.docx	I must say that really when we were hearing about Covid, as a service we didn’t think that Covid was going to come to Ghana. So, the preparations really were late in terms of even training the staff. Maybe also the information coming from where the outbreak started was scanty, so capacity building really was late. Then before we could even change policies at the national level, we already confirm…	Female	6 to 10 years	Married	1 or 2 children	Other Northern	Nurse/related	Other government facility	30 to 39 years	Not at all prepared
002_STK02_ER.docx	I must say that really when we were hearing about Covid, as a service we didn’t think that Covid was going to come to Ghana. So, the preparations really were late in terms of even training the staff. Maybe also the information coming from where the outbreak started was scanty, so capacity building really was late. Then before we could even change policies at the national level, we already confirm…	Female	6 to 10 years	Married	1 or 2 children	Other Northern	Nurse/related	Other government facility	30 to 39 years	Not at all prepared
002_STK02_ER.docx	Maybe also the information coming from where the outbreak started was scanty, so capacity building really was late	Female	6 to 10 years	Married	1 or 2 children	Other Northern	Nurse/related	Other government facility	30 to 39 years	Not at all prepared
002_STK02_ER.docx	Maybe also the information coming from where the outbreak started was scanty, so capacity building really was late.	Female	6 to 10 years	Married	1 or 2 children	Other Northern	Nurse/related	Other government facility	30 to 39 years	Not at all prepared
002_STK02_ER.docx	And when they came, we realized in Upper East region that, if we were going to respond appropriately to this outbreak, then our staff should be well prepared. And well-prepared means that they have knowledge about the disease, its transmission and how to prevent it aha. So, they need training, the staff need training and then they also need to protect themselves. And as we know from the very earl…	Female	6 to 10 years	Married	1 or 2 children	Other Northern	Nurse/related	Other government facility	30 to 39 years	Not at all prepared
002_STK02_ER.docx	And as we know from the very early beginning, we needed face masks. And we had decided to, it had become scarce even in our facilities, yes, they ran out. So, one of the things that we quickly asked facilities to do, and you couldn’t get them to buy	Female	6 to 10 years	Married	1 or 2 children	Other Northern	Nurse/related	Other government facility	30 to 39 years	Not at all prepared
002_STK02_ER.docx	And as we know from the very early beginning, we needed face masks. And we had decided to, it had become scarce even in our facilities, yes, they ran out.	Female	6 to 10 years	Married	1 or 2 children	Other Northern	Nurse/related	Other government facility	30 to 39 years	Not at all prepared
002_STK02_ER.docx	We sewed cloth masks so that few surgical masks that are left are reserved for staff that have direct contact with patients. And then after they sewed these, we had to include the staff, we need to change them but we didn’t have money, we didn’t have money to do the training. So, what we did again was to have the regional level team where we have all the hospitals and district facilities and then…	Female	6 to 10 years	Married	1 or 2 children	Other Northern	Nurse/related	Other government facility	30 to 39 years	Not at all prepared
002_STK02_ER.docx	So, what we did again was to have the regional level team where we have all the hospitals and district facilities and then task them to scale down the training. But we managed to borrow some more money for them and then asked to also mobilize IGF from the facilities to do the downstream training. And that went quite well because all the district hospitals made sure that every staff was trained. S…	Female	6 to 10 years	Married	1 or 2 children	Other Northern	Nurse/related	Other government facility	30 to 39 years	Not at all prepared
002_STK02_ER.docx	So, it was done at a time that we already had (inaudible), ideally preparations should have been far ahead, yes, it should have been far ahead. But that was not the case as far as the Covid 19 was concerned, both at the national level and the regional level and then the district levels and all that.	Female	6 to 10 years	Married	1 or 2 children	Other Northern	Nurse/related	Other government facility	30 to 39 years	Not at all prepared
002_STK02_ER.docx	ideally preparations should have been far ahead, yes, it should have been far ahead. But that was not the case as far as the Covid 19 was concerned, both at the national level and the regional level and then the district levels and all that. So, we need two kinds of people, (inaudible) basically surveillance to look for cases and trace contacts and then also case management teams which will manag…	Female	6 to 10 years	Married	1 or 2 children	Other Northern	Nurse/related	Other government facility	30 to 39 years	Not at all prepared
002_STK02_ER.docx	So, there were the three key things we did; reorganizing service delivery making sure that we had the staff trained, and making sure that they have the protective equipment, face mask. So, those were some of the interventions.	Female	6 to 10 years	Married	1 or 2 children	Other Northern	Nurse/related	Other government facility	30 to 39 years	Not at all prepared
002_STK02_ER.docx	P: aha and then refer, and the place became choked you know, and if you look at disease management, the initial thought was that they should bring all the testing to Accra. And later on when the outbreak started evolving, it was realized that you can’t transport cases from Upper East, Savanna, Oti, all to Accra for management, no. So, look they had to manage at where they are, but if preparations…	Female	6 to 10 years	Married	1 or 2 children	Other Northern	Nurse/related	Other government facility	30 to 39 years	Not at all prepared
002_STK02_ER.docx	the only challenge that some had at a point, I think at the early stages was the lack of PPEs, the lack of PPEs.	Female	6 to 10 years	Married	1 or 2 children	Other Northern	Nurse/related	Other government facility	30 to 39 years	Not at all prepared
002_STK02_ER.docx	And that really worked, but the staff should understand and protect themselves when they put on their PPEs you know. and that really, really worked. And one thing I will add is, looking at some of the regions that suspended services including the Eastern region where I am now, they had very high numbers of staff (inaudible), compared to Upper East where that continues to work, you know. And it lo…	Female	6 to 10 years	Married	1 or 2 children	Other Northern	Nurse/related	Other government facility	30 to 39 years	Not at all prepared
002_STK02_ER.docx	And that really worked, but the staff should understand and protect themselves when they put on their PPEs you know. and that really, really worked. And one thing I will add is, looking at some of the regions that suspended services including the Eastern region where I am now, they had very high numbers of staff (inaudible), compared to Upper East where that continues to work, you know. And it lo…	Female	6 to 10 years	Married	1 or 2 children	Other Northern	Nurse/related	Other government facility	30 to 39 years	Not at all prepared
002_STK02_ER.docx	when you ask staff not to work, they find work for themselves. They go out, some go to the market, travel to (inaudible) and get the disease and bring it back. And once he is a health staff, he will say he got it on the job, but when they are working they wouldn’t have such time to travel out. And then knowing that they are working in an environment that is infected, they continue to protect them…	Female	6 to 10 years	Married	1 or 2 children	Other Northern	Nurse/related	Other government facility	30 to 39 years	Not at all prepared
002_STK02_ER.docx	I: hmm quite impressive, so, beside the training, could you also describe other initiatives that were taken to prepare health care workers to respond to the pandemic? P: besides the trainings is the PPEs and the PPEs initially were a problem. In fact, the surgical masks we had were very few, some had even ran out, we had very, very limited quantities of the N95 masks. So, what we did was actually…	Female	6 to 10 years	Married	1 or 2 children	Other Northern	Nurse/related	Other government facility	30 to 39 years	Not at all prepared
002_STK02_ER.docx	: hmm quite impressive, so, beside the training, could you also describe other initiatives that were taken to prepare health care workers to respond to the pandemic? P: besides the trainings is the PPEs and the PPEs initially were a problem. In fact, the surgical masks we had were very few, some had even ran out, we had very, very limited quantities of the N95 masks. So, what we did was actually …	Female	6 to 10 years	Married	1 or 2 children	Other Northern	Nurse/related	Other government facility	30 to 39 years	Not at all prepared
002_STK02_ER.docx	P: besides the trainings is the PPEs and the PPEs initially were a problem. In fact, the surgical masks we had were very few, some had even ran out, we had very, very limited quantities of the N95 masks. So, what we did was actually to again to ask all facilities to sew cloth masks because we couldn’t, even if I am holding the money, I can’t even get the nose mask to buy aha, they were just not t…	Female	6 to 10 years	Married	1 or 2 children	Other Northern	Nurse/related	Other government facility	30 to 39 years	Not at all prepared
002_STK02_ER.docx	P: besides the trainings is the PPEs and the PPEs initially were a problem. In fact, the surgical masks we had were very few, some had even ran out, we had very, very limited quantities of the N95 masks. So, what we did was actually to again to ask all facilities to sew cloth masks because we couldn’t, even if I am holding the money, I can’t even get the nose mask to buy aha, they were just not t…	Female	6 to 10 years	Married	1 or 2 children	Other Northern	Nurse/related	Other government facility	30 to 39 years	Not at all prepared
002_STK02_ER.docx	P: besides the trainings is the PPEs and the PPEs initially were a problem. In fact, the surgical masks we had were very few, some had even ran out, we had very, very limited quantities of the N95 masks. So, what we did was actually to again to ask all facilities to sew cloth masks because we couldn’t, even if I am holding the money, I can’t even get the nose mask to buy aha, they were just not t…	Female	6 to 10 years	Married	1 or 2 children	Other Northern	Nurse/related	Other government facility	30 to 39 years	Not at all prepared
002_STK02_ER.docx	besides the trainings is the PPEs and the PPEs initially were a problem. In fact, the surgical masks we had were very few, some had even ran out, we had very, very limited quantities of the N95 masks.	Female	6 to 10 years	Married	1 or 2 children	Other Northern	Nurse/related	Other government facility	30 to 39 years	Not at all prepared
002_STK02_ER.docx	And then also the hand sanitizers, that was also quite a bit of a problem because we had quite limited stock but we produced small quantities at regional medical stores.	Female	6 to 10 years	Married	1 or 2 children	Other Northern	Nurse/related	Other government facility	30 to 39 years	Not at all prepared
002_STK02_ER.docx	And then also the hand sanitizers, that was also quite a bit of a problem because we had quite limited stock but we produced small quantities at regional medical stores. And some pharmacies also started producing to serve them, so that was another thing that we did in terms of (inaudible) to get the staff going.	Female	6 to 10 years	Married	1 or 2 children	Other Northern	Nurse/related	Other government facility	30 to 39 years	Not at all prepared
002_STK02_ER.docx	I: you earlier mentioned one feature, something that you did in Upper East that the other regions didn’t do and that was to ensure that general health care general health care was going on. You didn’t shut down the system, you allowed the system to keep running. You know, for the other places that shut down, was it a directive from government or it was just a decision taken by the managers of the…	Female	6 to 10 years	Married	1 or 2 children	Other Northern	Nurse/related	Other government facility	30 to 39 years	Not at all prepared
002_STK02_ER.docx	you earlier mentioned one feature, something that you did in Upper East that the other regions didn’t do and that was to ensure that general health care general health care was going on. You didn’t shut down the system, you allowed the system to keep running. You know, for the other places that shut down, was it a directive from government or it was just a decision taken by the managers of the va…	Female	6 to 10 years	Married	1 or 2 children	Other Northern	Nurse/related	Other government facility	30 to 39 years	Not at all prepared
002_STK02_ER.docx	I: So, did you have all the necessary medicines? P: we had some of the medicine, we had some of the medicines but because most of the people we kept there were not critically ill, we didn’t need all of the (inaudible). For example, we didn’t have a ventilator. So, if you had someone who critically needed a ventilator, we couldn’t have kept them. But of course, we had oxygen to give to anyone who …	Female	6 to 10 years	Married	1 or 2 children	Other Northern	Nurse/related	Other government facility	30 to 39 years	Not at all prepared
002_STK02_ER.docx	To make sure that at least when the (inaudible) it does not (inaudible). So, those are the things, but I must add that one challenge we face is that the (inaudible) some of them are very, the protocols. You get to OPD where the nurse is consulting with the patient taking their vitals and history and that nurse is not wearing the face mask. Or he has even dropped the face mask to the chin, you see…	Female	6 to 10 years	Married	1 or 2 children	Other Northern	Nurse/related	Other government facility	30 to 39 years	Not at all prepared
002_STK02_ER.docx	Yeah, so, what do you think are the needs of the health system to make it better respond to the Covid 19? P: yes, I think basically one thing we need to know now based on the lessons we are learning from Covid 19 is to really nationally to have funding for emergencies, you know. And this funding, the region should have their share to enable the health system actually to prepare adequately for eme…	Female	6 to 10 years	Married	1 or 2 children	Other Northern	Nurse/related	Other government facility	30 to 39 years	Not at all prepared
002_STK02_ER.docx	Yeah, so, what do you think are the needs of the health system to make it better respond to the Covid 19? P: yes, I think basically one thing we need to know now based on the lessons we are learning from Covid 19 is to really nationally to have funding for emergencies, you know. And this funding, the region should have their share to enable the health system actually to prepare adequately for eme…	Female	6 to 10 years	Married	1 or 2 children	Other Northern	Nurse/related	Other government facility	30 to 39 years	Not at all prepared
002_STK02_ER.docx	And then we can keep them there you know and the staff who will work there properly trained in the XX. Because we need highly trained staff who can deal with infectious diseases and we don’t have that now, if we have that then our Covid patients, we will just move them there because they already know IPC and all those things. Of course, every staff needs to be practice to some level but we need p…	Female	6 to 10 years	Married	1 or 2 children	Other Northern	Nurse/related	Other government facility	30 to 39 years	Not at all prepared
140_HCW10_UE.docx	Sir, I know you are a medical doctor but how do feel about your own preparedness in response to the Covid-19? R: Generally, for me I’m prepared, I’m fine because I do all sort of cases, once you are here there’s no need entertaining fear in you. You can only be prepared, so whether you have any fear or not that’s your job, by virtue of the profession you’ve chosen that’s where you find yourself. …	Male	5 or less years	Married	1 or 2 children	Northern Region	Doctor	Other government facility	40 to 73 years	A little prepared
096_HCW07_NR.docx	so, in your opinion, what do you think of the way your facility responded to the pandemic? What could have been done differently? P: just like I said about the PPEs, the way they went about sharing then things, the time you need this type of PPE it is not available. It’s when you don’t need and you try other means, then later on its there, by then you don’t even need it again. I: when you say, tr…	Female	6 to 10 years	Married	1 or 2 children	Northern Region	Nurse/related	Teaching hospital	30 to 39 years	Prepared
096_HCW07_NR.docx	how do you feel about your won preparedness to respond to the Covid 19 pandemic? P: personally? I: yeah. P: I think I have done my part because I have been able to protect myself and my family up to this extent. So, I think I have done good, I will not give myself very good. I: why will you not give yourself very good? P: because its still not over, it’s still not over. I: so, you feel very prepa…	Female	6 to 10 years	Married	1 or 2 children	Northern Region	Nurse/related	Teaching hospital	30 to 39 years	Prepared
328_CHW16_NE.docx	I: What do you think about your own preparedness to respond to this COVID 19? R: I feel inadequate I: Why do you say so? R: I said this because of Lack of PPEs and refresher training on some of these issues. The refresher training will help you have a clearer understanding about the whole issue and therefore, have more interest. This is so because, the trend keeps on changing. (30: 12-19 secs not…	Male	6 to 10 years	Married	3 to 6 children	Other Northern	Nurse/related	Other government facility	30 to 39 years	Prepared
001_STK01_VR.docx	It’s just that as a country we don’t have that robust emergency preparedness thing like they have elsewhere. Elsewhere (inaudible) they even have inflations; the fans will even press the alarm and it will just as simulation in terms of emergency. They use that in health care system, they use that in public systems but we as Africans, or maybe Ghanaians we don’t have that robust system. So, this p…	Female	5 or less years	Single	No children	Other Southern	Other	Private/mission facility	30 to 39 years	Not at all prepared
001_STK01_VR.docx	The last time I remember in my district, we talked about emergency preparedness was in early 2000s, where this Cote d’voire crisis was there. And by then I was working around the Cote d’voire border and so we put some emergency preparedness plan to be able to manage the influx from Cote d’voire and since then I’ve not had any. Since then about 2001-2002, I have not heard anywhere anybody talking …	Female	5 or less years	Single	No children	Other Southern	Other	Private/mission facility	30 to 39 years	Not at all prepared
154_HCW11_VR.docx	I: ok, if you consider the way government responded, do you think it changed over time? Government’s response, do you think it changed over time? P: it didn’t change, yes, I thought as from the beginning, before we get from the first double digits to the third ah. I thought oh as they said oh, the Covid has come, so let’s get prepared, let’s till it gets to the highest figure it is still the same…	Male	5 or less years	Single	No children	Other Southern	Nurse/related	Other government facility	Less than 30 years	Prepared
345_HCW19_GA.docx	I: yeah. So how were the COVID cases treated or managed? R: we used the standard approach from the booklet entitled care of COVID cases in Ghana published by the Ministry of Health. We realized also that what we were doing was just supportive care, so some people died because they were dehydrated, so we optimized all these things, we made sure people with chronic diseases have proper control on t…	Male	More than 10 years	Married	3 to 6 children	Greater Accra/Ashanti	Doctor	Other government facility	40 to 73 years	Prepared
345_HCW19_GA.docx	I: sir, this is a serious challenge, closing down treatment centers, that wasn’t the best but, how do you think these challenges can be addressed? R: I think it was data guide decision making, though there are guides that are made on intuition, intuition can also have a lot of balances, so for me if the data that was available at that was mean that there was no need keeping so many people in the …	Male	More than 10 years	Married	3 to 6 children	Greater Accra/Ashanti	Doctor	Other government facility	40 to 73 years	Prepared
134_HCW09_UE.docx	I: How would you describe government response to covid-19? R: What went on was a good attempt but because it was a new situation all areas were not well done. All entry point should have been locked earlier. Mass screening needs to be done now.	Male	5 or less years	Married	1 or 2 children	Northern Region	Nurse/related	Other government facility	Less than 30 years	A little prepared
134_HCW09_UE.docx	I: How would you describe your facility initial response to covid’19? R: it was very poor because we had no PPEs I: So how did your facility first inform you about the covid-19? R: It was through the meeting I: apart from the meeting came back and organized where there other ways you discussed covid-19? R: No, but most of the information’s were gotten through our platform I: It looks like initial…	Male	5 or less years	Married	1 or 2 children	Northern Region	Nurse/related	Other government facility	Less than 30 years	A little prepared
134_HCW09_UE.docx	I: How do you feel about the preparedness of your facility? R: Its good but they need more training on how to handle cases and who to wear PPEs	Male	5 or less years	Married	1 or 2 children	Northern Region	Nurse/related	Other government facility	Less than 30 years	A little prepared
335_HCW15_WR.docx	I: so let’s see few more questions just to clarify one or two things. How ready was your facility to respond to the pandemic? R: we were ready. I will say we were ready. As I have said to you, if you are the chips compound you have your indications so as to if you are at hospital. So if you are taught what you are supposed to do and you think you are okay with it, I think that is it.	Male	5 or less years	Single	No children	Other Southern	Nurse/related	Other government facility	Less than 30 years	Prepared
335_HCW15_WR.docx	I: alright, so before we go, we have talked about a lot of things. Are there other challenges at your facility that resulted from the COVID19 that we have not discussed? R: not really, because most of the challenges were from the community not the facility, the facility was in full preparation thus why I commended the Government and the Health Director, because they did so well since the implemen…	Male	5 or less years	Single	No children	Other Southern	Nurse/related	Other government facility	Less than 30 years	Prepared
177_HCW12_UW.docx	I: how ready was your facility to respond to covid-19? R: initial logistics where very few and limited and we did our best I: do you think things could have been done differently? R: procurement processes where slow, things that needed to be bought were not bought in time I: you talked about your facility’s current response plan and you said it was much better than initially R: yes	Female	More than 10 years	Single	1 or 2 children	Other Northern	Nurse/related	Other government facility	30 to 39 years	A little prepared
177_HCW12_UW.docx	I: I wanted to ask about your own preparedness but you said you are fine and your facility is prepared now R: yes	Female	More than 10 years	Single	1 or 2 children	Other Northern	Nurse/related	Other government facility	30 to 39 years	A little prepared
362_HCW17_NR.rtf	Permit me to just go straight to the covid-19 question. How would you describe the way government responded to the covid-19 pandemic? R: On the later part it was ok but initially the reaction was like we were kind of like ready but on the fact, it wasn’t so but now i think with anxieties coming down and others and the lockdown with follow up things so for now i think there has been no case but th…	Female	6 to 10 years	Married	3 to 6 children	Northern Region	Doctor	Other government facility	30 to 39 years	Not at all prepared
362_HCW17_NR.rtf	In your opinion what do you think could have been improved or changed? R: So i think just as they said about COVID-19 in other places, we saw even the match. Facilities should have been sorted out in terms of PPEs and training on them that. Training on COVID-19 and education on it and how to use PPEs and availability of PPEs. We had the training two months towards June and people were coming and …	Female	6 to 10 years	Married	3 to 6 children	Northern Region	Doctor	Other government facility	30 to 39 years	Not at all prepared
362_HCW17_NR.rtf	Let’s look at your facility. How would you describe your facility initial responds to the pandemic? R: There was a lot of fear because when it started, we didn’t have anything, like i said there was a lot of fear because when you get a suspected case then everybody wants to flee because you are not prepared, you have not duely been trained and you have anything to use to handle such a case. So fo…	Female	6 to 10 years	Married	3 to 6 children	Northern Region	Doctor	Other government facility	30 to 39 years	Not at all prepared
362_HCW17_NR.rtf	Ok that fine. Madam let’s look at the need’s areas of your facility. What will you say your facility still need to be able to respond to the pandemic? R: The mask in terms of some, there were still an issue so we still need regular supply of PPEs and then the team that was setup to actually handle the covid-19 wasn’t very formal and well-arranged so if it could have been made formal, well arrange…	Female	6 to 10 years	Married	3 to 6 children	Northern Region	Doctor	Other government facility	30 to 39 years	Not at all prepared
362_HCW17_NR.rtf	How do you feel about your own preparedness to respond to the pandemic? R: Me my preparedness? I: Yes. R: There’s now bailout to prepare us. We still have cases we transfer. When they come, we call they people that are supposed to take samples. so, they hand washing and the nose mask should keep going on but been very strict on observing the protocols.	Female	6 to 10 years	Married	3 to 6 children	Northern Region	Doctor	Other government facility	30 to 39 years	Not at all prepared
012_HCW03_CR.docx	I: ok, I see. Apart from the training that was given to you, was there any other way through which they made your facility to get to know about the Covid? P: oh, other ways? I: yeah, was it just through the training? P: yes, we heard it before they came and did the training for us. We knew Covid before it came to Ghana and before we had our training, we knew of it through the media and others. I:…	Female	6 to 10 years	Single	No children	Other Southern	Nurse/related	Other government facility	30 to 39 years	Prepared
012_HCW03_CR.docx	P: we need more for the isolation center, we had to use one ward for the isolation. We had to leave that ward for the isolation meanwhile our wards are just two, uhm. So, the place, if we had so many cases we would have been in hot waters because our place is very congested. We don’t have enough buildings for, so we need to have facilities, as in buildings so that if there is any case, we can put…	Female	6 to 10 years	Single	No children	Other Southern	Nurse/related	Other government facility	30 to 39 years	Prepared
012_HCW03_CR.docx	P: umm it’s ok because I know, I think I have knowledge about the condition, if I should come into contact with a patient who has high fever, I know, I will know what I will do. A patient who is coughing, at least I have knowledge about the whole thing so I’m good, I’m good. I still have a question, I know if its everywhere, for health centers and the CHPs compounds, for my place we have security…	Female	6 to 10 years	Single	No children	Other Southern	Nurse/related	Other government facility	30 to 39 years	Prepared
012_HCW03_CR.docx	P: but the health center that I am now, we have security and I think one lady they employed, I think she was employed by the in-charge herself to work there and all that. Washing the bedsheets and cleaning and sweeping but for other places, they have to, they have to, the work is hmm. I: I understand, it’s a bit tedious.	Female	6 to 10 years	Single	No children	Other Southern	Nurse/related	Other government facility	30 to 39 years	Prepared
056_HCW05_NR.docx	I: yeah, so will you say your facility was very ready to respond to the pandemic? P: well, erm I wouldn’t say ready to respond to it, like the facility wasn’t ready to respond to it. Because most of the PPEs and other things were supposed to come from the central government ehe so I won’t say they were ready. But as and when the things were made available, I think the right things were done.	Male	5 or less years	Single	No children	Northern Region	Nurse/related	Other government facility	Less than 30 years	Prepared
251_HCW14_BN.docx	if it were the PPEs which will protect us, then some of us, Im sure would have been dead by now. Because we didn’t have enough, but then the advice that we should boost our immune system, we should wash our hands. We were doing it religiously. So, it’s the advice that we were taking, but then the human resource wasn’t enough. There was hope that we will get enough, but we never really get enough.	Female	5 or less years	Married	1 or 2 children	Other Southern	Nurse/related	Private/mission facility	30 to 39 years	Not at all prepared
251_HCW14_BN.docx	so how was the Covid managed at your facility? P: normally when we come in contact with a patient who has symptoms, we just tell the person to be tested uhm. So, you request, you send the person to the lab and let the person go and be tested. and it takes a long time for the results to even come, that is one problem at my facility. Where I am sometimes it takes about two weeks, so, sometimes you …	Female	5 or less years	Married	1 or 2 children	Other Southern	Nurse/related	Private/mission facility	30 to 39 years	Not at all prepared
127_HCW08_VR.docx	I: But were there clear proceedings like washing of hands and all other things at your facility R: Yeah, because of the year review things that we were doing hand washing protocol was in place before covid’19 came, so when the covid’19 came they just gave us some small training again on how to wear PPEs and resources are not there to do it	Female	More than 10 years	Married	1 or 2 children	Other Southern	Nurse/related	Private/mission facility	30 to 39 years	A little prepared
423_HCW20_AR.docx	Already the hospital is like they have issues, even infrastructure, like (inaudible) of course when it just came out of nowhere they were not prepared for it. So, it was bad, maybe you go to emergency and they screen a section and say oh there is somebody there they suspect Covid and then they went to test and the person is positive and they have to evacuate people. And they have to fumigate befo…	Female	6 to 10 years	Single	No children	Greater Accra/Ashanti	Doctor	Teaching hospital	30 to 39 years	Not at all prepared
423_HCW20_AR.docx	P: no, no hospital was ready for a pandemic, I think our health systems were not ready, we were lacking. Even people come on normal days and they don’t have the (inaudible). We had issues in the hospitals, this one is, this one is (inaudible) you know. Everybody goes to our hospitals and they cannot even take care of our sick, so of course the pandemic just worsened it.	Female	6 to 10 years	Single	No children	Greater Accra/Ashanti	Doctor	Teaching hospital	30 to 39 years	Not at all prepared
048_HCW04_OR.docx	I: So, when the COVID-19 started, how will you describe your facility initial response? R: Like I said initially, the PPE’s were not there, something that, let’s say face mask for instance, that we were supposed to have, they were limited and we sometimes we have to improvise, we had to improvise with cloth mask and those things and those cloth masks when you wear them, especially if you are wear…	Male	More than 10 years	Married	3 to 6 children	Other Southern	Nurse/related	Private/mission facility	30 to 39 years	A little prepared
048_HCW04_OR.docx	I: So, when the COVID-19 started, how will you describe your facility initial response? R: Like I said initially, the PPE’s were not there, something that, let’s say face mask for instance, that we were supposed to have, they were limited and we sometimes we have to improvise, we had to improvise with cloth mask and those things and those cloth masks when you wear them, especially if you are wear…	Male	More than 10 years	Married	3 to 6 children	Other Southern	Nurse/related	Private/mission facility	30 to 39 years	A little prepared
048_HCW04_OR.docx	I: Okay, so think things could have been done differently? R: Yeah, I think. You know as I have always said the virus was novel, we didn’t have information about it, so we were all learning along the line, everybody tried to do their best. For example, we were not even having, the facility doesn’t an isolation center but when the need arose, we have to collapse one ward and then use it as isolati…	Male	More than 10 years	Married	3 to 6 children	Other Southern	Nurse/related	Private/mission facility	30 to 39 years	A little prepared
048_HCW04_OR.docx	I: Okay, so think things could have been done differently? R: Yeah, I think. You know as I have always said the virus was novel, we didn’t have information about it, so we were all learning along the line, everybody tried to do their best. For example, we were not even having, the facility doesn’t an isolation center but when the need arose, we have to collapse one ward and then use it as isolati…	Male	More than 10 years	Married	3 to 6 children	Other Southern	Nurse/related	Private/mission facility	30 to 39 years	A little prepared
003_STK03_AR.docx	: ho about the facility level, if you look at the various facilities in your municipality, in terms of preparedness. P: yes, in terms of preparedness I have already said that we have already laid the structures. I: so, it transcends to the lower level as well? P: it transcends to the level as well, if they have the suspected cases, they know what to do to respond to. But how will they do it, they…	Female	5 or less years	Single	No children	Northern Region	Doctor	Teaching hospital	Less than 30 years	N/A
002_STK02_ER.docx	I must say that really when we were hearing about Covid, as a service we didn’t think that Covid was going to come to Ghana. So, the preparations really were late in terms of even training the staff. Maybe also the information coming from where the outbreak started was scanty, so capacity building really was late. Then before we could even change policies at the national level, we already confirm…	Female	6 to 10 years	Married	1 or 2 children	Other Northern	Nurse/related	Other government facility	30 to 39 years	Not at all prepared
002_STK02_ER.docx	I must say that really when we were hearing about Covid, as a service we didn’t think that Covid was going to come to Ghana. So, the preparations really were late in terms of even training the staff. Maybe also the information coming from where the outbreak started was scanty, so capacity building really was late. Then before we could even change policies at the national level, we already confirm…	Female	6 to 10 years	Married	1 or 2 children	Other Northern	Nurse/related	Other government facility	30 to 39 years	Not at all prepared
002_STK02_ER.docx	Maybe also the information coming from where the outbreak started was scanty, so capacity building really was late	Female	6 to 10 years	Married	1 or 2 children	Other Northern	Nurse/related	Other government facility	30 to 39 years	Not at all prepared
002_STK02_ER.docx	Maybe also the information coming from where the outbreak started was scanty, so capacity building really was late.	Female	6 to 10 years	Married	1 or 2 children	Other Northern	Nurse/related	Other government facility	30 to 39 years	Not at all prepared
002_STK02_ER.docx	And as we know from the very early beginning, we needed face masks. And we had decided to, it had become scarce even in our facilities, yes, they ran out. So, one of the things that we quickly asked facilities to do, and you couldn’t get them to buy	Female	6 to 10 years	Married	1 or 2 children	Other Northern	Nurse/related	Other government facility	30 to 39 years	Not at all prepared
002_STK02_ER.docx	And as we know from the very early beginning, we needed face masks. And we had decided to, it had become scarce even in our facilities, yes, they ran out.	Female	6 to 10 years	Married	1 or 2 children	Other Northern	Nurse/related	Other government facility	30 to 39 years	Not at all prepared
002_STK02_ER.docx	So, one of the things that we quickly asked facilities to do, and you couldn’t get them to buy. We sewed cloth masks so that few surgical masks that are left are reserved for staff that have direct contact with patients. And then after they sewed these, we had to include the staff, we need to change them but we didn’t have money, we didn’t have money to do the training. So, what we did again was …	Female	6 to 10 years	Married	1 or 2 children	Other Northern	Nurse/related	Other government facility	30 to 39 years	Not at all prepared
002_STK02_ER.docx	We sewed cloth masks so that few surgical masks that are left are reserved for staff that have direct contact with patients. And then after they sewed these, we had to include the staff, we need to change them but we didn’t have money, we didn’t have money to do the training. So, what we did again was to have the regional level team where we have all the hospitals and district facilities and then…	Female	6 to 10 years	Married	1 or 2 children	Other Northern	Nurse/related	Other government facility	30 to 39 years	Not at all prepared
002_STK02_ER.docx	So, it was done at a time that we already had (inaudible), ideally preparations should have been far ahead, yes, it should have been far ahead. But that was not the case as far as the Covid 19 was concerned, both at the national level and the regional level and then the district levels and all that.	Female	6 to 10 years	Married	1 or 2 children	Other Northern	Nurse/related	Other government facility	30 to 39 years	Not at all prepared
002_STK02_ER.docx	ideally preparations should have been far ahead, yes, it should have been far ahead. But that was not the case as far as the Covid 19 was concerned, both at the national level and the regional level and then the district levels and all that. So, we need two kinds of people, (inaudible) basically surveillance to look for cases and trace contacts and then also case management teams which will manag…	Female	6 to 10 years	Married	1 or 2 children	Other Northern	Nurse/related	Other government facility	30 to 39 years	Not at all prepared
002_STK02_ER.docx	P: aha and then refer, and the place became choked you know, and if you look at disease management, the initial thought was that they should bring all the testing to Accra. And later on when the outbreak started evolving, it was realized that you can’t transport cases from Upper East, Savanna, Oti, all to Accra for management, no. So, look they had to manage at where they are, but if preparations…	Female	6 to 10 years	Married	1 or 2 children	Other Northern	Nurse/related	Other government facility	30 to 39 years	Not at all prepared
002_STK02_ER.docx	P: besides the trainings is the PPEs and the PPEs initially were a problem. In fact, the surgical masks we had were very few, some had even ran out, we had very, very limited quantities of the N95 masks. So, what we did was actually to again to ask all facilities to sew cloth masks because we couldn’t, even if I am holding the money, I can’t even get the nose mask to buy aha, they were just not t…	Female	6 to 10 years	Married	1 or 2 children	Other Northern	Nurse/related	Other government facility	30 to 39 years	Not at all prepared
002_STK02_ER.docx	P: besides the trainings is the PPEs and the PPEs initially were a problem. In fact, the surgical masks we had were very few, some had even ran out, we had very, very limited quantities of the N95 masks. So, what we did was actually to again to ask all facilities to sew cloth masks because we couldn’t, even if I am holding the money, I can’t even get the nose mask to buy aha, they were just not t…	Female	6 to 10 years	Married	1 or 2 children	Other Northern	Nurse/related	Other government facility	30 to 39 years	Not at all prepared
002_STK02_ER.docx	P: besides the trainings is the PPEs and the PPEs initially were a problem. In fact, the surgical masks we had were very few, some had even ran out, we had very, very limited quantities of the N95 masks. So, what we did was actually to again to ask all facilities to sew cloth masks because we couldn’t, even if I am holding the money, I can’t even get the nose mask to buy aha, they were just not t…	Female	6 to 10 years	Married	1 or 2 children	Other Northern	Nurse/related	Other government facility	30 to 39 years	Not at all prepared
002_STK02_ER.docx	And then also the hand sanitizers, that was also quite a bit of a problem because we had quite limited stock but we produced small quantities at regional medical stores.	Female	6 to 10 years	Married	1 or 2 children	Other Northern	Nurse/related	Other government facility	30 to 39 years	Not at all prepared
002_STK02_ER.docx	And then also the hand sanitizers, that was also quite a bit of a problem because we had quite limited stock but we produced small quantities at regional medical stores. And some pharmacies also started producing to serve them, so that was another thing that we did in terms of (inaudible) to get the staff going.	Female	6 to 10 years	Married	1 or 2 children	Other Northern	Nurse/related	Other government facility	30 to 39 years	Not at all prepared
002_STK02_ER.docx	I: you earlier mentioned one feature, something that you did in Upper East that the other regions didn’t do and that was to ensure that general health care general health care was going on. You didn’t shut down the system, you allowed the system to keep running. You know, for the other places that shut down, was it a directive from government or it was just a decision taken by the managers of the…	Female	6 to 10 years	Married	1 or 2 children	Other Northern	Nurse/related	Other government facility	30 to 39 years	Not at all prepared
002_STK02_ER.docx	you earlier mentioned one feature, something that you did in Upper East that the other regions didn’t do and that was to ensure that general health care general health care was going on. You didn’t shut down the system, you allowed the system to keep running. You know, for the other places that shut down, was it a directive from government or it was just a decision taken by the managers of the va…	Female	6 to 10 years	Married	1 or 2 children	Other Northern	Nurse/related	Other government facility	30 to 39 years	Not at all prepared
002_STK02_ER.docx	I: So, did you have all the necessary medicines? P: we had some of the medicine, we had some of the medicines but because most of the people we kept there were not critically ill, we didn’t need all of the (inaudible). For example, we didn’t have a ventilator. So, if you had someone who critically needed a ventilator, we couldn’t have kept them. But of course, we had oxygen to give to anyone who …	Female	6 to 10 years	Married	1 or 2 children	Other Northern	Nurse/related	Other government facility	30 to 39 years	Not at all prepared
002_STK02_ER.docx	Yeah, so, what do you think are the needs of the health system to make it better respond to the Covid 19? P: yes, I think basically one thing we need to know now based on the lessons we are learning from Covid 19 is to really nationally to have funding for emergencies, you know. And this funding, the region should have their share to enable the health system actually to prepare adequately for eme…	Female	6 to 10 years	Married	1 or 2 children	Other Northern	Nurse/related	Other government facility	30 to 39 years	Not at all prepared
002_STK02_ER.docx	Yeah, so, what do you think are the needs of the health system to make it better respond to the Covid 19? P: yes, I think basically one thing we need to know now based on the lessons we are learning from Covid 19 is to really nationally to have funding for emergencies, you know. And this funding, the region should have their share to enable the health system actually to prepare adequately for eme…	Female	6 to 10 years	Married	1 or 2 children	Other Northern	Nurse/related	Other government facility	30 to 39 years	Not at all prepared
001_STK01_VR.docx	It’s just that as a country we don’t have that robust emergency preparedness thing like they have elsewhere. Elsewhere (inaudible) they even have inflations; the fans will even press the alarm and it will just as simulation in terms of emergency. They use that in health care system, they use that in public systems but we as Africans, or maybe Ghanaians we don’t have that robust system. So, this p…	Female	5 or less years	Single	No children	Other Southern	Other	Private/mission facility	30 to 39 years	Not at all prepared
001_STK01_VR.docx	The last time I remember in my district, we talked about emergency preparedness was in early 2000s, where this Cote d’voire crisis was there. And by then I was working around the Cote d’voire border and so we put some emergency preparedness plan to be able to manage the influx from Cote d’voire and since then I’ve not had any. Since then about 2001-2002, I have not heard anywhere anybody talking …	Female	5 or less years	Single	No children	Other Southern	Other	Private/mission facility	30 to 39 years	Not at all prepared
531_HCW21_NR.docx	I: I appreciate your view. Sir I know you are a medical Doctor, how would you describe your preparedness to respond to COVID19, your own preparedness? R: prior to COVID19, when we were working we did not know that there’s something like COVID19 but we were always prepared in handling disease conditions whether infectious or noninfectious. And so you will not prepare for a particular disease like …	Male	More than 10 years	Married	3 to 6 children	Northern Region	Doctor	Other government facility	40 to 73 years	Prepared
459_HCW25_NR.docx	how about your own responds in your preparedness to the pandemic, how well prepared are you R: in terms of my knowledge? I: well for knowledge I won’t doubt about that but then your willingness and everything R: I am prepared because I have been seeing a lot of COVID-19 patients already. In terms of preparation, they provide us with KN 95 face masks, goggles to use and PPEs are also available, sa…	Male	5 or less years	Single	No children	Northern Region	Doctor	Teaching hospital	Less than 30 years	A little prepared
459_HCW25_NR.docx	Okay, so it was seen us more responsibility of the frontline workers R: Yes I: Okay, this is something that has come up almost all the interviews. So, sir did the covid’19 change the way you use to do things at your facility. R: Oh yeah I: Okay, in what way sir R: Like I was talking about, at least now they have more sanitizers available because it was something, they did not have in the ward but…	Male	5 or less years	Single	No children	Northern Region	Doctor	Teaching hospital	Less than 30 years	A little prepared
335_HCW15_WR.docx	I: so let’s see few more questions just to clarify one or two things. How ready was your facility to respond to the pandemic? R: we were ready. I will say we were ready. As I have said to you, if you are the chips compound you have your indications so as to if you are at hospital. So if you are taught what you are supposed to do and you think you are okay with it, I think that is it.	Male	5 or less years	Single	No children	Other Southern	Nurse/related	Other government facility	Less than 30 years	Prepared
335_HCW15_WR.docx	I: okay. In your own opinion what do you think about your facility’s response to the COVID? R: personally for me I’ll say I was ready because I had all the resources at my disposal, and through the training I had, I was very confident.	Male	5 or less years	Single	No children	Other Southern	Nurse/related	Other government facility	Less than 30 years	Prepared
335_HCW15_WR.docx	I: okay. That’s quite interesting. So how do you feel about your own preparedness to respond to the pandemic? R: nobody wants to die early, I think I have a lot of information about the pandemic, and since I don’t want to pass through the difficulties when you get infected, so I’m very prepared.	Male	5 or less years	Single	No children	Other Southern	Nurse/related	Other government facility	Less than 30 years	Prepared
177_HCW12_UW.docx	I: I wanted to ask about your own preparedness but you said you are fine and your facility is prepared now R: yes	Female	More than 10 years	Single	1 or 2 children	Other Northern	Nurse/related	Other government facility	30 to 39 years	A little prepared
177_HCW12_UW.docx	I: what factors made it easier for you to respond to the covid-19? R: the PPEs and gun thermometer	Female	More than 10 years	Single	1 or 2 children	Other Northern	Nurse/related	Other government facility	30 to 39 years	A little prepared
012_HCW03_CR.docx	So, in your opinion what is going on so well in terms of your preparedness to respond to the Covid. I think you talked about all the things that you have, and you feel that your facility is not well prepared to respond to the Covid. So, how do you feel about your own erm preparedness? P: (laughs) my own preparedness? I: umm. P: umm it’s ok because I know, I think I have knowledge about the condit…	Female	6 to 10 years	Single	No children	Other Southern	Nurse/related	Other government facility	30 to 39 years	Prepared
139_HCW24_ER.docx	I wanted to know if your facility had a plan to respond to the COVID-19. P: yeah. I: so, how did the staff get to know about it? P: ok, they weren’t communicating to us, even though we weren’t getting the PPEs. We were thinking that they will communicate to us that maybe this and this and that is going on that is why maybe that is why we are not giving you any. But he was communicating to us and …	Female	5 or less years	Married	3 to 6 children	Other Southern	Nurse/related	Other government facility	Less than 30 years	Not at all prepared
139_HCW24_ER.docx	so, you yourself, how do you feel about your preparedness to respond to the COVID-19 pandemic? P: ok, myself I will say I am [inaudible] because when I was [inaudible] I will say we used to erm alert each other like what we are doing right and what we are doing wrong, yeah. And our social distance protocol was on, we were making sure like, we make sure that we observe them. and then I think we al…	Female	5 or less years	Married	3 to 6 children	Other Southern	Nurse/related	Other government facility	Less than 30 years	Not at all prepared
464_HCW22_UW.docx	I: can you tell me about your facility responds to the pandemic? The facility role R: Things have not been easy but we still do our best, sometimes with the little we have we try to use it wisely. we perform our usual duties and we try as much as we can to protect ourselves and to also safe lives	Female	5 or less years	Married	1 or 2 children	Other Northern	Nurse/related	Other government facility	Less than 30 years	Not at all prepared
056_HCW05_NR.docx	I: so, you yourself, let’s talk about you yourself. How, how do you see your own preparedness to respond to the pandemic? P: well, initially I was very scared, I was even called initially to go to the isolation center and I told my wife, and I told my mom that I said I should go and work at the isolation center because of the Covid and they were scaring me. (laughs) I was very scared but as it st…	Male	5 or less years	Single	No children	Northern Region	Nurse/related	Other government facility	Less than 30 years	Prepared
056_HCW05_NR.docx	: so, you yourself, let’s talk about you yourself. How, how do you see your own preparedness to respond to the pandemic? P: well, initially I was very scared, I was even called initially to go to the isolation center and I told my wife, and I told my mom that I said I should go and work at the isolation center because of the Covid and they were scaring me.	Male	5 or less years	Single	No children	Northern Region	Nurse/related	Other government facility	Less than 30 years	Prepared
056_HCW05_NR.docx	Sometimes I even have a little knowledge about it and what to do to protect myself. So, as and when I am being called upon, I don’t have a problem	Male	5 or less years	Single	No children	Northern Region	Nurse/related	Other government facility	Less than 30 years	Prepared
251_HCW14_BN.docx	P: it wasn’t all that alarming at our end, initially it was alarming because I used to run away when I see some patients, I just see them and I’m scared, meanwhile it’s a different thing oh. when I see patients. You end up checking and you realize that it is just something else oh. I: and not Covid 19. P: not Covid 19 but because I thought the PPE was very, very important ort and if I don’t wear …	Female	5 or less years	Married	1 or 2 children	Other Southern	Nurse/related	Private/mission facility	30 to 39 years	Not at all prepared
251_HCW14_BN.docx	do you think that government could have done anything better to improve the situation? P: yeah, in terms of human resource I think they could have dispatched a lot of those things. But my fear is that some people might have died not because of Covid but other conditions. Because some of us saw patients and we were scared to attend to attend to them. we were running think that oh this person espec…	Female	5 or less years	Married	1 or 2 children	Other Southern	Nurse/related	Private/mission facility	30 to 39 years	Not at all prepared
251_HCW14_BN.docx	did the facility’s response change with time? P: the facility’s response, yeah, I think it has now changed, now we don’t even hear much. Like once in a while they tell us oh everything is under control. Even the PPEs we don’t really have enough, if you had come to our facility, you will see us working and we are not even wearing those things again. Those things we said were so important, we don’t…	Female	5 or less years	Married	1 or 2 children	Other Southern	Nurse/related	Private/mission facility	30 to 39 years	Not at all prepared
251_HCW14_BN.docx	I see, so how do you feel about your preparedness to respond to the Covid 19? P: I don’t, its only God oh, this one I don’t feel to be really prepared like before. Because its something that we were very conscious about, but now the conscious level has come down. Sometimes, you might come home, when you are supposed to take a shower then you even forget and go and sit down. But before when you ge…	Female	5 or less years	Married	1 or 2 children	Other Southern	Nurse/related	Private/mission facility	30 to 39 years	Not at all prepared
127_HCW08_VR.docx	I: So, how do you feel about your own preparedness to respond to covid’19 R: I prepared myself because this is personal life matter so I have to prepare I: Tell me more about that R: I did my personal reading around it, if they don’t give us PPEs you have to protect yourself, we are also trying to educate the clients, once they are in masks and you are also in masks you know the risk will reduce …	Female	More than 10 years	Married	1 or 2 children	Other Southern	Nurse/related	Private/mission facility	30 to 39 years	A little prepared
127_HCW08_VR.docx	I: How has the covid’19 affected your mental health and emotional health R: Actually, it has really streed me, we were actually not prepared for it you have to read to not how to protect yourself, even if you know how to protect yourself the question is are the things there and then when you come into contact with confirm cases and you are supposed to be quarantine but they don’t care what is hap…	Female	More than 10 years	Married	1 or 2 children	Other Southern	Nurse/related	Private/mission facility	30 to 39 years	A little prepared
073_HCW06_NR.docx	I: sir I get the impression you said that over time, it appeared that your facilities preparedness to respond to COVID-19 even worsen because some of the PPEs run out R: the PPEs initially wasn’t coming, along the line when the president was releasing communiques about the distribution, we saw it increase at some point now it has drop and now no one cares. The first time the pandemic was lingerin…	Male	5 or less years	Single	No children	Northern Region	Doctor	Teaching hospital	Less than 30 years	A little prepared
423_HCW20_AR.docx	: this is also another issue that has come up almost all the interviews I have done so far, you know the issue of the cloth mask not being appropriate. So, looking at you personally, how do you feel? Do you feel you are well prepared to respond to the pandemic? P: I in person? I: yeah, about your own preparedness, do you think that you, I know that you are a medical doctor already. P: (inaudible)…	Female	6 to 10 years	Single	No children	Greater Accra/Ashanti	Doctor	Teaching hospital	30 to 39 years	Not at all prepared
212_HCW13_OR.docx	I: I appreciate that. So you personally how do you feel about your preparedness to respond to COVID19? R: for me, good. I: you feel that you are prepared? R: yes. I feel that because when the cases started coming and we did not know, the case definitions were overlapping, when they said that this is how the COVID test should go, if you have a defined diagnosis you shouldn’t do this and that. Thos…	Female	5 or less years	Single	No children	Other Southern	Nurse/related	Private/mission facility	Less than 30 years	A little prepared
452_HCW23_GA.docx	I: Oh that’s good to hear. so how do you feel about your own preparedness to respond to covid-19? R: I see cases that doesn’t really affect people much even though sometimes you see it then you are scared that eeii could i have had contact with the person and you are so scared that am i going to test positive and then all that. seeing them and i don’t test positive to a case makes me feel like am…	Female	5 or less years	Married	1 or 2 children	Greater Accra/Ashanti	Doctor	Other government facility	Less than 30 years	Not at all prepared
048_HCW04_OR.docx	I: So, when the COVID-19 started, how will you describe your facility initial response? R: Like I said initially, the PPE’s were not there, something that, let’s say face mask for instance, that we were supposed to have, they were limited and we sometimes we have to improvise, we had to improvise with cloth mask and those things and those cloth masks when you wear them, especially if you are wear…	Male	More than 10 years	Married	3 to 6 children	Other Southern	Nurse/related	Private/mission facility	30 to 39 years	A little prepared
048_HCW04_OR.docx	I: So, when the COVID-19 started, how will you describe your facility initial response? R: Like I said initially, the PPE’s were not there, something that, let’s say face mask for instance, that we were supposed to have, they were limited and we sometimes we have to improvise, we had to improvise with cloth mask and those things and those cloth masks when you wear them, especially if you are wear…	Male	More than 10 years	Married	3 to 6 children	Other Southern	Nurse/related	Private/mission facility	30 to 39 years	A little prepared
048_HCW04_OR.docx	I: Okay, yeah, so how do you feel about your own preparedness to respond to the pandemic now R: My own preparedness? I: Yeah R: I think I have good knowledge about it, I know what and what I am supposed to do, protect myself and my patients I: Okay R: And then my (not clear	Male	More than 10 years	Married	3 to 6 children	Other Southern	Nurse/related	Private/mission facility	30 to 39 years	A little prepared
048_HCW04_OR.docx	I: Okay, yeah, so how do you feel about your own preparedness to respond to the pandemic now R: My own preparedness? I: Yeah R: I think I have good knowledge about it, I know what and what I am supposed to do, protect myself and my patients I: Okay R: And then my (not clear) I: How safe do you feel as a health worker? To work in the context of the pandemic R: As for the safe, we all know even wit…	Male	More than 10 years	Married	3 to 6 children	Other Southern	Nurse/related	Private/mission facility	30 to 39 years	A little prepared
048_HCW04_OR.docx	I: Yeah, okay, just before we go, I want to find out from you what facts made it difficult for you to respond to the COVID-19 and what factors made it easier for you to respond to it R: Hello I: I’m asking whether what factors made is easier for you to respond to the COVID-19 the pandemic and what factors made it difficult R: I think the difficulty with it is, was with the lack of PPE’s, was with…	Male	More than 10 years	Married	3 to 6 children	Other Southern	Nurse/related	Private/mission facility	30 to 39 years	A little prepared
048_HCW04_OR.docx	Yeah, okay, just before we go, I want to find out from you what facts made it difficult for you to respond to the COVID-19 and what factors made it easier for you to respond to it R: Hello I: I’m asking whether what factors made is easier for you to respond to the COVID-19 the pandemic and what factors made it difficult R: I think the difficulty with it is, was with the lack of PPE’s, was with th…	Male	More than 10 years	Married	3 to 6 children	Other Southern	Nurse/related	Private/mission facility	30 to 39 years	A little prepared
180_HCW01_VR.docx	I: yeah, please sir erm, how do you feel about your own preparedness to respond to the Covid 19? P: since I have been through it and the things that I need to, should the need arise I think if only the equipment are provided, it will work.	Male	6 to 10 years	Single	No children	Other Southern	Nurse/related	Teaching hospital	30 to 39 years	Not at all prepared
002_STK02_ER.docx	I must say that really when we were hearing about Covid, as a service we didn’t think that Covid was going to come to Ghana. So, the preparations really were late in terms of even training the staff.	Female	6 to 10 years	Married	1 or 2 children	Other Northern	Nurse/related	Other government facility	30 to 39 years	Not at all prepared
002_STK02_ER.docx	I must say that really when we were hearing about Covid, as a service we didn’t think that Covid was going to come to Ghana. So, the preparations really were late in terms of even training the staff.	Female	6 to 10 years	Married	1 or 2 children	Other Northern	Nurse/related	Other government facility	30 to 39 years	Not at all prepared
002_STK02_ER.docx	And when they came, we realized in Upper East region that, if we were going to respond appropriately to this outbreak, then our staff should be well prepared. And well-prepared means that they have knowledge about the disease, its transmission and how to prevent it aha. So, they need training, the staff need training and then they also need to protect themselves. And as we know from the very earl…	Female	6 to 10 years	Married	1 or 2 children	Other Northern	Nurse/related	Other government facility	30 to 39 years	Not at all prepared
002_STK02_ER.docx	And as we know from the very early beginning, we needed face masks. And we had decided to, it had become scarce even in our facilities, yes, they ran out.	Female	6 to 10 years	Married	1 or 2 children	Other Northern	Nurse/related	Other government facility	30 to 39 years	Not at all prepared
002_STK02_ER.docx	So, one of the things that we quickly asked facilities to do, and you couldn’t get them to buy. We sewed cloth masks so that few surgical masks that are left are reserved for staff that have direct contact with patients. And then after they sewed these, we had to include the staff, we need to change them but we didn’t have money, we didn’t have money to do the training. So, what we did again was …	Female	6 to 10 years	Married	1 or 2 children	Other Northern	Nurse/related	Other government facility	30 to 39 years	Not at all prepared
002_STK02_ER.docx	We sewed cloth masks so that few surgical masks that are left are reserved for staff that have direct contact with patients. And then after they sewed these, we had to include the staff, we need to change them but we didn’t have money, we didn’t have money to do the training. So, what we did again was to have the regional level team where we have all the hospitals and district facilities and then…	Female	6 to 10 years	Married	1 or 2 children	Other Northern	Nurse/related	Other government facility	30 to 39 years	Not at all prepared
002_STK02_ER.docx	So, there were the three key things we did; reorganizing service delivery making sure that we had the staff trained, and making sure that they have the protective equipment, face mask. So, those were some of the interventions.	Female	6 to 10 years	Married	1 or 2 children	Other Northern	Nurse/related	Other government facility	30 to 39 years	Not at all prepared
002_STK02_ER.docx	the only challenge that some had at a point, I think at the early stages was the lack of PPEs, the lack of PPEs.	Female	6 to 10 years	Married	1 or 2 children	Other Northern	Nurse/related	Other government facility	30 to 39 years	Not at all prepared
002_STK02_ER.docx	And that really worked, but the staff should understand and protect themselves when they put on their PPEs you know. and that really, really worked. And one thing I will add is, looking at some of the regions that suspended services including the Eastern region where I am now, they had very high numbers of staff (inaudible), compared to Upper East where that continues to work, you know. And it lo…	Female	6 to 10 years	Married	1 or 2 children	Other Northern	Nurse/related	Other government facility	30 to 39 years	Not at all prepared
002_STK02_ER.docx	And that really worked, but the staff should understand and protect themselves when they put on their PPEs you know. and that really, really worked. And one thing I will add is, looking at some of the regions that suspended services including the Eastern region where I am now, they had very high numbers of staff (inaudible), compared to Upper East where that continues to work, you know. And it lo…	Female	6 to 10 years	Married	1 or 2 children	Other Northern	Nurse/related	Other government facility	30 to 39 years	Not at all prepared
002_STK02_ER.docx	when you ask staff not to work, they find work for themselves. They go out, some go to the market, travel to (inaudible) and get the disease and bring it back. And once he is a health staff, he will say he got it on the job, but when they are working they wouldn’t have such time to travel out. And then knowing that they are working in an environment that is infected, they continue to protect them…	Female	6 to 10 years	Married	1 or 2 children	Other Northern	Nurse/related	Other government facility	30 to 39 years	Not at all prepared
002_STK02_ER.docx	I: hmm quite impressive, so, beside the training, could you also describe other initiatives that were taken to prepare health care workers to respond to the pandemic? P: besides the trainings is the PPEs and the PPEs initially were a problem. In fact, the surgical masks we had were very few, some had even ran out, we had very, very limited quantities of the N95 masks. So, what we did was actually…	Female	6 to 10 years	Married	1 or 2 children	Other Northern	Nurse/related	Other government facility	30 to 39 years	Not at all prepared
002_STK02_ER.docx	: hmm quite impressive, so, beside the training, could you also describe other initiatives that were taken to prepare health care workers to respond to the pandemic? P: besides the trainings is the PPEs and the PPEs initially were a problem. In fact, the surgical masks we had were very few, some had even ran out, we had very, very limited quantities of the N95 masks. So, what we did was actually …	Female	6 to 10 years	Married	1 or 2 children	Other Northern	Nurse/related	Other government facility	30 to 39 years	Not at all prepared
002_STK02_ER.docx	P: besides the trainings is the PPEs and the PPEs initially were a problem. In fact, the surgical masks we had were very few, some had even ran out, we had very, very limited quantities of the N95 masks. So, what we did was actually to again to ask all facilities to sew cloth masks because we couldn’t, even if I am holding the money, I can’t even get the nose mask to buy aha, they were just not t…	Female	6 to 10 years	Married	1 or 2 children	Other Northern	Nurse/related	Other government facility	30 to 39 years	Not at all prepared
002_STK02_ER.docx	And then also the hand sanitizers, that was also quite a bit of a problem because we had quite limited stock but we produced small quantities at regional medical stores. And some pharmacies also started producing to serve them, so that was another thing that we did in terms of (inaudible) to get the staff going.	Female	6 to 10 years	Married	1 or 2 children	Other Northern	Nurse/related	Other government facility	30 to 39 years	Not at all prepared
002_STK02_ER.docx	To make sure that at least when the (inaudible) it does not (inaudible). So, those are the things, but I must add that one challenge we face is that the (inaudible) some of them are very, the protocols. You get to OPD where the nurse is consulting with the patient taking their vitals and history and that nurse is not wearing the face mask. Or he has even dropped the face mask to the chin, you see…	Female	6 to 10 years	Married	1 or 2 children	Other Northern	Nurse/related	Other government facility	30 to 39 years	Not at all prepared
002_STK02_ER.docx	And then we can keep them there you know and the staff who will work there properly trained in the XX. Because we need highly trained staff who can deal with infectious diseases and we don’t have that now, if we have that then our Covid patients, we will just move them there because they already know XX and all those things. Of course, every staff needs to be practice to some level but we need pe…	Female	6 to 10 years	Married	1 or 2 children	Other Northern	Nurse/related	Other government facility	30 to 39 years	Not at all prepared
140_HCW10_UE.docx	Sir, I know you are a medical doctor but how do feel about your own preparedness in response to the Covid-19? R: Generally, for me I’m prepared, I’m fine because I do all sort of cases, once you are here there’s no need entertaining fear in you. You can only be prepared, so whether you have any fear or not that’s your job, by virtue of the profession you’ve chosen that’s where you find yourself. …	Male	5 or less years	Married	1 or 2 children	Northern Region	Doctor	Other government facility	40 to 73 years	A little prepared
096_HCW07_NR.docx	how do you feel about your won preparedness to respond to the Covid 19 pandemic? P: personally? I: yeah. P: I think I have done my part because I have been able to protect myself and my family up to this extent. So, I think I have done good, I will not give myself very good. I: why will you not give yourself very good? P: because its still not over, it’s still not over. I: so, you feel very prepa…	Female	6 to 10 years	Married	1 or 2 children	Northern Region	Nurse/related	Teaching hospital	30 to 39 years	Prepared
328_CHW16_NE.docx	I: What do you think about your own preparedness to respond to this COVID 19? R: I feel inadequate I: Why do you say so? R: I said this because of Lack of PPEs and refresher training on some of these issues. The refresher training will help you have a clearer understanding about the whole issue and therefore, have more interest. This is so because, the trend keeps on changing. (30: 12-19 secs not…	Male	6 to 10 years	Married	3 to 6 children	Other Northern	Nurse/related	Other government facility	30 to 39 years	Prepared
345_HCW19_GA.docx	I: okay, but do you have additional recommendations to make that can strengthen the health system or support health workers? R: I think we have been through health and safety in this country for far too long, every hospital should have a health and safety person. Let’s take for example the Ministry of health; they have Directors for various things in the Ministry. There should be Director of heal…	Male	More than 10 years	Married	3 to 6 children	Greater Accra/Ashanti	Doctor	Other government facility	40 to 73 years	Prepared
531_HCW21_NR.docx	I: so your recommendation is that, the testing should be expanded as many facilities as possible? R: exactly, they should expand it to the district level. I: they should also try and establish isolation units for the various health facilities? R: yes.	Male	More than 10 years	Married	3 to 6 children	Northern Region	Doctor	Other government facility	40 to 73 years	Prepared
134_HCW09_UE.docx	I: How would you describe how government went around communicating the response to covid’19? R: it was a good attempt but they should do better but they are people in the village who still do not belief. I: What do you think should have been done to improve their communication? R: Government should have educated a higher percentage of nurses to promote public education since belief in health work…	Male	5 or less years	Married	1 or 2 children	Northern Region	Nurse/related	Other government facility	Less than 30 years	A little prepared
134_HCW09_UE.docx	I: How can the quality of care be improved for patients without covid-19? R: They should be provided more space; they should be more wards built to add to those existing to avoid over crowding	Male	5 or less years	Married	1 or 2 children	Northern Region	Nurse/related	Other government facility	Less than 30 years	A little prepared
134_HCW09_UE.docx	I: What are your general recommendations to help address challenges in respond to covid-19? R: More testing Centre’s should be self-testing system should be improved, more laboratory should be set, finally health workers should be motivated.	Male	5 or less years	Married	1 or 2 children	Northern Region	Nurse/related	Other government facility	Less than 30 years	A little prepared
012_HCW03_CR.docx	I: you know, you talked about all the things that you need, the challenges that you face especially at the facility level. Are there any areas of need that you want to talk about? P: I think I said it or my personal plea? I: well, you could talk about your personal this thing if you want to but I’m just looking at the health system needs. P: so, it’s not at my facility level. I: your facility lev…	Female	6 to 10 years	Single	No children	Other Southern	Nurse/related	Other government facility	30 to 39 years	Prepared
139_HCW24_ER.docx	ok, let’s talk about the areas of need at your facility level, what do you think your facility still needs to respond to COVID-19? P: we still need the PPEs oh, and then we need a well-structured isolation units. I: well-structured what? P: isolation units. I: units, ok. P: because it was an old maternity block that they were using for isolation. I: so, besides these two what else will you recomm…	Female	5 or less years	Married	3 to 6 children	Other Southern	Nurse/related	Other government facility	Less than 30 years	Not at all prepared
056_HCW05_NR.docx	: so, what do you think could have been done differently? P: well, if I want to say something that could have been done, I think that was the best they did. If there was something else that could have been done, then that will be more expensive. Like where they have the testing facilities at the entrance where we test everybody before you enter the facility, aha, but that will be more expensive. …	Male	5 or less years	Single	No children	Northern Region	Nurse/related	Other government facility	Less than 30 years	Prepared
056_HCW05_NR.docx	And then more training with them, we should have more training on the epidemiology and all that. You see, one problem I have with the health system here is that if you are like let’s say a nurse and you want to go to school. Like you are ready to go to school but somebody has completed and is working for over five years. And then you have come three years and you are ready and you say you want to…	Male	5 or less years	Single	No children	Northern Region	Nurse/related	Other government facility	Less than 30 years	Prepared
127_HCW08_VR.docx	I: So, in your opinion what could have been done differently at your facility to make things better? R: That is what am saying that the facility also depends on the resources available, if they are not there what will the staff do. So, it all about having resources, but I think the team did their best	Female	More than 10 years	Married	1 or 2 children	Other Southern	Nurse/related	Private/mission facility	30 to 39 years	A little prepared
127_HCW08_VR.docx	I: So, apart from the PPEs what do you think you will recommend to address these challenges R: Yeah, you know things like these they should be disaster preparedness programs in place so that we don’t wait for some to happen before we will now be looking for ways and means to deal with them, and our staffing level should be enough so that things like these we will not run shortage, we need a lot s…	Female	More than 10 years	Married	1 or 2 children	Other Southern	Nurse/related	Private/mission facility	30 to 39 years	A little prepared
423_HCW20_AR.docx	I: yeah, so, if you look at the way government responded to the pandemic, in your opinion what do you think could have been changed or done better or differently? P: (inaudible) we understand they have challenges but then if our health systems were better equipped it would have been better.	Female	6 to 10 years	Single	No children	Greater Accra/Ashanti	Doctor	Teaching hospital	30 to 39 years	Not at all prepared
423_HCW20_AR.docx	I: ok, what would have been your suggestions in terms of how to address those challenges? P: they were just not ready because they didn’t know the gravity of the issues to begin with, and so they started seeing that its real and everybody in the Ashanti region would always refer to us especially those who will need the ventilators. And most people when they (inaudible) they don’t have to pay for …	Female	6 to 10 years	Single	No children	Greater Accra/Ashanti	Doctor	Teaching hospital	30 to 39 years	Not at all prepared
212_HCW13_OR.docx	I: yeah. So what do you think could be changed or improved about the way govern went about things? R: they should communicate to us in our local languages not on TV and broadcasting, people don’t believe things just like that, people want to experience it, so come to them, tell them that this is what is going on, let them know the truth. Excuse me to say, even the literates are also joining the i…	Female	5 or less years	Single	No children	Other Southern	Nurse/related	Private/mission facility	Less than 30 years	A little prepared
212_HCW13_OR.docx	I: okay. So what do you think could have been done differently at your facility level? R: I think there should have been an improvement. Get enough facilitators. Because I realized that we were not having enough facilitators so there was pressure on us because we had to do the same thing over and over again, if we were to have few members more than 10, 2 people were to do this section in the morn…	Female	5 or less years	Single	No children	Other Southern	Nurse/related	Private/mission facility	Less than 30 years	A little prepared
452_HCW23_GA.docx	I: So, what do you recommend be done. R: We have a place which is a little bit far from the entire hospital but the way the setting is it’s in the hospital am not sure i don’t know where can be appropriate. the location has been a challenge as in where the isolation center should be, not that we don’t have rooms but where to put the isolation center is a problem but i don’t really know. I: yeah, …	Female	5 or less years	Married	1 or 2 children	Greater Accra/Ashanti	Doctor	Other government facility	Less than 30 years	Not at all prepared
452_HCW23_GA.docx	I: How about the health system what help can be provided to the health system? R: We need more PPEs; we need more mask the mask especially and then we need the gowns and equipment’s and we need more education not only to COVID-19 cases but all cases. I: The referral system should be looked at? R: Yeah.	Female	5 or less years	Married	1 or 2 children	Greater Accra/Ashanti	Doctor	Other government facility	Less than 30 years	Not at all prepared
048_HCW04_OR.docx	I: Okay, okay so how can the quality of care be improved for patients without covid19 during the pandemic R: I don’t get the question well I: I’m asking how the quality of care can be improved for patients during the pandemic, you know we are still R: I’ve, the appropriate PPE’s, appropriate PPPE’s and then what will also be important is that, maybe if, let’s say, for example if the package, we c…	Male	More than 10 years	Married	3 to 6 children	Other Southern	Nurse/related	Private/mission facility	30 to 39 years	A little prepared
048_HCW04_OR.docx	I: Okay, so in your opinion what did you think about the training and how can maybe future trainings be improved? R: I think because the COVID-19 was a novel virus and people we didn’t know much about it to be learn about it as time pass by that’s the this thing I: Okay R: I think maybe early training and then will be appropriate	Male	More than 10 years	Married	3 to 6 children	Other Southern	Nurse/related	Private/mission facility	30 to 39 years	A little prepared
048_HCW04_OR.docx	I: Okay, so what are your recommendations to address the challenges in the response to the covid19? R: The challenges like I said before, especially the national response if we can decentralize it even to the facility level so that, at the facility information is available to everyone, okay this is the national situation, this is the regional, this is our facility situation too, so that everybody…	Male	More than 10 years	Married	3 to 6 children	Other Southern	Nurse/related	Private/mission facility	30 to 39 years	A little prepared
048_HCW04_OR.docx	I: Okay, so what are your recommendations to address the challenges in the response to the covid19? R: The challenges like I said before, especially the national response if we can decentralize it even to the facility level so that, at the facility information is available to everyone, okay this is the national situation, this is the regional, this is our facility situation too, so that everybody…	Male	More than 10 years	Married	3 to 6 children	Other Southern	Nurse/related	Private/mission facility	30 to 39 years	A little prepared
048_HCW04_OR.docx	I: Okay, so before we go is there anything else that will help support health workers in the context of COVID-19? Anything you want to talk about? R: I think I: Or maybe future epidemics R: I think what, we need to prepare for future pandemics I: Yeah R: Each facility should have an isolation center I: Okay R: With appropriate equipment I: Yeah R: And then the PPE’s too, we shouldn’t wait till an…	Male	More than 10 years	Married	3 to 6 children	Other Southern	Nurse/related	Private/mission facility	30 to 39 years	A little prepared
048_HCW04_OR.docx	I: Okay, so before we go is there anything else that will help support health workers in the context of COVID-19? Anything you want to talk about? R: I think I: Or maybe future epidemics R: I think what, we need to prepare for future pandemics I: Yeah R: Each facility should have an isolation center I: Okay R: With appropriate equipment I: Yeah R: And then the PPE’s too, we shouldn’t wait till an…	Male	More than 10 years	Married	3 to 6 children	Other Southern	Nurse/related	Private/mission facility	30 to 39 years	A little prepared
048_HCW04_OR.docx	R: I think what, we need to prepare for future pandemics I: Yeah R: Each facility should have an isolation center I: Okay R: With appropriate equipment I: Yeah R: And then the PPE’s too, we shouldn’t wait till another before we start running helter-skelter I: Yeah R: We know that management of this type of pandemic they are unique in a way or let’s say similar, are similar in a way, so let’s not …	Male	More than 10 years	Married	3 to 6 children	Other Southern	Nurse/related	Private/mission facility	30 to 39 years	A little prepared
003_STK03_AR.docx	So, there are a lot of lessons that we can take from that going forward. So, that the health system at the local level, at the district level like ours must be strengthened in terms of information, in terms of logistics, in terms of all other relevant resources that we use, so that we can collaborate with the assembly.	Female	5 or less years	Single	No children	Northern Region	Doctor	Teaching hospital	Less than 30 years	N/A
003_STK03_AR.docx	I: what are some of these basic things you have in mind? P: these are things that are specific to units, if you go to the maternity unit, you should have your autoclave, you should have your oxygen facilities, you should have your delivery bed, you name them, we should have all of them at the maternity unit. If you come to the OPD you should have the complement of all the equipment that you need.…	Female	5 or less years	Single	No children	Northern Region	Doctor	Teaching hospital	Less than 30 years	N/A
003_STK03_AR.docx	I: they don’t factor in the health system. P: that is another thing. So, they must know that they are responsible for quality health service delivery. So, they must be responsible for providing the health facilities resources and then ensure that, the people who work in these facilities are well motivated so that they will stay and work. If they are able to do that, people would want to come and …	Female	5 or less years	Single	No children	Northern Region	Doctor	Teaching hospital	Less than 30 years	N/A
003_STK03_AR.docx	So, they must be responsible for providing the health facilities resources	Female	5 or less years	Single	No children	Northern Region	Doctor	Teaching hospital	Less than 30 years	N/A
003_STK03_AR.docx	P: yes, they know all these things and the health sector will also be in better position to ensure that they provide the best quality of care. But they don’t know and it is the health system that must go there and enforce, and how can you enforce something that is not known. So, that is an example that comes to mind, so the XX has a new role to play. I: yes, especially in knowledge generation and…	Female	5 or less years	Single	No children	Northern Region	Doctor	Teaching hospital	Less than 30 years	N/A
002_STK02_ER.docx	I: I think one of the things that have come up in other interviews concerns even the treatment centers. P: the Covid? I: treatment centers, like decentralizing and also even making. P: (inaudible) you know in Ebola time, apart from the fact that (inaudible) you put something small in Bolga, the major treatment centers were put in Accra, Tema and then Tamale. But it is clear now that you cannot be…	Female	6 to 10 years	Married	1 or 2 children	Other Northern	Nurse/related	Other government facility	30 to 39 years	Not at all prepared
002_STK02_ER.docx	I: I think one of the things that have come up in other interviews concerns even the treatment centers. P: the Covid? I: treatment centers, like decentralizing and also even making. P: (inaudible) you know in Ebola time, apart from the fact that (inaudible) u put something small in Bolga, the major treatment centers were put in Accra, Tema and then Tamale. But it is clear now that you cannot be t…	Female	6 to 10 years	Married	1 or 2 children	Other Northern	Nurse/related	Other government facility	30 to 39 years	Not at all prepared
002_STK02_ER.docx	: I think one of the things that have come up in other interviews concerns even the treatment centers. P: the Covid? I: treatment centers, like decentralizing and also even making. P: (inaudible) you know in Ebola time, apart from the fact that (inaudible) u=put something small in Bolga, the major treatment centers were put in Accra, Tema and then Tamale. But it is clear now that you cannot be tr…	Female	6 to 10 years	Married	1 or 2 children	Other Northern	Nurse/related	Other government facility	30 to 39 years	Not at all prepared
002_STK02_ER.docx	I: sir, do you have any other thing you want to share in relation to health workers prepared for Covid 19 that we haven’t talked about? P: not really, but I think that all the health staff, the Covid 19 has actually taught them to be alert (inaudible) and we make get similar infections in the future. So, one of the things we’ve not been doing even though we’re talking about it is the regular trai…	Female	6 to 10 years	Married	1 or 2 children	Other Northern	Nurse/related	Other government facility	30 to 39 years	Not at all prepared
002_STK02_ER.docx	: sir, do you have any other thing you want to share in relation to health workers prepared for Covid 19 that we haven’t talked about? P: not really, but I think that all the health staff, the Covid 19 has actually taught them to be alert (inaudible) and we make get similar infections in the future. So, one of the things we’ve not been doing even though we’re talking about it is the regular train…	Female	6 to 10 years	Married	1 or 2 children	Other Northern	Nurse/related	Other government facility	30 to 39 years	Not at all prepared
374_HCW_26_UW.docx	I: then thanks so far but I would like to ask a few questions on the areas of need in both in terms of facilities as well as national health systems with regards to the pandemic and future pandemics or epidemics. So, what do you think are the needs of the health system to make it better prepared to respond to covid-19 R: What we will need is that there are so many things we will need because we a…	Female	6 to 10 years	Married	1 or 2 children	Other Northern	Other	Other government facility	30 to 39 years	A little prepared
374_HCW_26_UW.docx	I: so, what will you recommend to be done to address this need R: I recommend a building, a renovation of the building just to pull that can of local structure down and then put a modern one, because the place was evaded with black bats and there where smelling, infection preventive measures is zero there because the delivery room self is nothing to write home about	Female	6 to 10 years	Married	1 or 2 children	Other Northern	Other	Other government facility	30 to 39 years	A little prepared
001_STK01_VR.docx	P: this Covid has taught us a big lesson, it has even us given us an encouragement that we can do it, we can do it. its just that we have not been giving our health system a priority. Those days we were not having regional hospitals, district hospitals, teaching hospitals but now population is growing so they are putting up but we should do more. We should do more and make sure that we have a rob…	Female	5 or less years	Single	No children	Other Southern	Other	Private/mission facility	30 to 39 years	Not at all prepared
134_HCW09_UE.docx	Do you think anything covid’19 have been done to improve the training? R: I think it should have been all of us not a selected number of nurses I: Why was it not all the nurses? R: I can’t best tell but we were told to educate and train the others when we return	Male	5 or less years	Married	1 or 2 children	Northern Region	Nurse/related	Other government facility	Less than 30 years	A little prepared
134_HCW09_UE.docx	I: So, what do you recommended so the health can work better? R: More education of nurses	Male	5 or less years	Married	1 or 2 children	Northern Region	Nurse/related	Other government facility	Less than 30 years	A little prepared
134_HCW09_UE.docx	I: What are your general recommendations to help address challenges in respond to covid-19? R: More testing Centre’s should be self-testing system should be improved, more laboratory should be set, finally health workers should be motivated.	Male	5 or less years	Married	1 or 2 children	Northern Region	Nurse/related	Other government facility	Less than 30 years	A little prepared
335_HCW15_WR.docx	I: okay. So besides these two, do you have any other recommendations to address your challenges? R: yes. I think for the PPEs, if it’s not there we had to buy it ourselves, we are protecting ourselves so always we request and if it doesn’t come it doesn’t mean that you should not work, we needed to go and buy it ourselves.	Male	5 or less years	Single	No children	Other Southern	Nurse/related	Other government facility	Less than 30 years	Prepared
056_HCW05_NR.docx	I: we thank God for that. Do you think that the training could have been improved in anyway? P: well, I think more of the trainings should be done, and I think those who work, who went to the isolation centers should have more trainings done than those who are in the wards. If they can do that across board so that everybody will have fair knowledge of what is happening aha.	Male	5 or less years	Single	No children	Northern Region	Nurse/related	Other government facility	Less than 30 years	Prepared
056_HCW05_NR.docx	And then more training with them, we should have more training on the epidemiology and all that. You see, one problem I have with the health system here is that if you are like let’s say a nurse and you want to go to school. Like you are ready to go to school but somebody has completed and is working for over five years. And then you have come three years and you are ready and you say you want to…	Male	5 or less years	Single	No children	Northern Region	Nurse/related	Other government facility	Less than 30 years	Prepared
056_HCW05_NR.docx	But in Ghana hardly will you see, they are just scarce, they are just a few people, you can even count them. [inaudible] is a doctor of maybe oncology, but he is a nurse doctor practitioner [inaudible]. I think the system should be free enough so that the education can go on so that we can have specialists who can deal with issues [inaudible]. There are people who are ready to go into specially e…	Male	5 or less years	Single	No children	Northern Region	Nurse/related	Other government facility	Less than 30 years	Prepared
212_HCW13_OR.docx	I: okay. So what do you think could have been done differently at your facility level? R: I think there should have been an improvement. Get enough facilitators. Because I realized that we were not having enough facilitators so there was pressure on us because we had to do the same thing over and over again, if we were to have few members more than 10, 2 people were to do this section in the morn…	Female	5 or less years	Single	No children	Other Southern	Nurse/related	Private/mission facility	Less than 30 years	A little prepared
212_HCW13_OR.docx	I: what other support or help do you need? R: I need money. Money answers all, so we get more money, we’ll be fine. I: apart from the money, what else? R: we need more staff. I: so who do you think should provide this support? R: the government and my administration.	Female	5 or less years	Single	No children	Other Southern	Nurse/related	Private/mission facility	Less than 30 years	A little prepared
452_HCW23_GA.docx	R: The lockdown, we getting PPEs to work. There were no PPEs. The ones we were using ourselves were very expensive we couldn’t afford but right now it’s ok.	Female	5 or less years	Married	1 or 2 children	Greater Accra/Ashanti	Doctor	Other government facility	Less than 30 years	Not at all prepared
452_HCW23_GA.docx	I: How about feature epidemics? R: Not anything that i can think of but currently we were having our infection prevent control training, we just finished, it was the district that organized it and it was a virtual thing but it was on COVID-19 and other meconial affections.	Female	5 or less years	Married	1 or 2 children	Greater Accra/Ashanti	Doctor	Other government facility	Less than 30 years	Not at all prepared
048_HCW04_OR.docx	I: Okay, okay so how can the quality of care be improved for patients without covid19 during the pandemic R: I don’t get the question well I: I’m asking how the quality of care can be improved for patients during the pandemic, you know we are still R: I’ve, the appropriate PPE’s, appropriate PPPE’s and then what will also be important is that, maybe if, let’s say, for example if the package, we c…	Male	More than 10 years	Married	3 to 6 children	Other Southern	Nurse/related	Private/mission facility	30 to 39 years	A little prepared
048_HCW04_OR.docx	o how can the quality of care be improved for patients without covid19 during the pandemic R: I don’t get the question well I: I’m asking how the quality of care can be improved for patients during the pandemic, you know we are still R: I’ve, the appropriate PPE’s, appropriate PPPE’s and then what will also be important is that, maybe if, let’s say, for example if the package, we call it what? Is…	Male	More than 10 years	Married	3 to 6 children	Other Southern	Nurse/related	Private/mission facility	30 to 39 years	A little prepared
048_HCW04_OR.docx	R: I’ve, the appropriate PPE’s, appropriate PPPE’s and then what will also be important is that, maybe if, let’s say, for example if the package, we call it what? Is it the insurance? I: Okay R: The insurance package if it was applying to everybody then you could go ahead to your thorough examination knowing if maybe unfortunate you get exposed as a result of examining the patient, you might be. …	Male	More than 10 years	Married	3 to 6 children	Other Southern	Nurse/related	Private/mission facility	30 to 39 years	A little prepared
003_STK03_AR.docx	Providing logistics like the PPEs and other medical logistics that we need to be able to take care of these epidemics. And space, enough space and training staff, we need to train them, give them refresher training. And also, in the training institutions, the health training institutions, that is where we have to start from. So, that any person that has an appointment with Ghana health service ha…	Female	5 or less years	Single	No children	Northern Region	Doctor	Teaching hospital	Less than 30 years	N/A
003_STK03_AR.docx	But the nurses and the rest they only have knowledge about epidemics. So, right from the training institutions, it should be part of the curriculum so that we train them from school before they enter into the service. And when they enter the service, we also give them refresher training, we provide logistics, we provide enough space specifically for holding these cases or suspected cases. And I t…	Female	5 or less years	Single	No children	Northern Region	Doctor	Teaching hospital	Less than 30 years	N/A
003_STK03_AR.docx	And then we have to also ensure even opportunity, training g opportunity, career development opportunity for every staff irrespective of where you work. Right now, if you go to the rural areas, there are people who have worked for 10 years, even though they qualify, they don’t get the opportunity tom go for training, to go for career development. So, they are still the midwives that were appointe…	Female	5 or less years	Single	No children	Northern Region	Doctor	Teaching hospital	Less than 30 years	N/A
003_STK03_AR.docx	e that, the people who work in these facilities are well motivated so that they will stay and work. If they are able to do that, people would want to come and work anywhere you send them.	Female	5 or less years	Single	No children	Northern Region	Doctor	Teaching hospital	Less than 30 years	N/A
180_HCW01_VR.docx	I: so, what could have been done differently? P: they could have procured more of the, especially those working directly with clients [inaudible], for instance OPD, where the clients pass through, OPD, emergency, those receiving the entries. They should supply the [inaudible], so when you suspect a case don’t just, at least for the mask must not be cloth masks. And then when you get to ward itsel…	Male	6 to 10 years	Single	No children	Other Southern	Nurse/related	Teaching hospital	30 to 39 years	Not at all prepared
073_HCW06_NR.docx	I: so, in your opinion what could be done differently at your facility? R: for the logistics, the distribution didn’t go on well. I don’t know whether it was supposed to be delivered directly into the departments which is also not the case because they are giving them to the hospitals. It bothers more on management. There are so many things I don’t know how to say them but someone saying “I have …	Male	5 or less years	Single	No children	Northern Region	Doctor	Teaching hospital	Less than 30 years	A little prepared
180_HCW01_VR.docx	P: the results [inaudible] and then you ask for, one thing aha personally I wasn’t ok with was the swap taking and then the sputum. Personally because of what we are told, I was infected attending to a patient. I: oh. P: the person was referred from a facility to my facility and the person has underlying conditions. When the person came to my facility, they told us that the person, they were only…	Male	6 to 10 years	Single	No children	Other Southern	Nurse/related	Teaching hospital	30 to 39 years	Not at all prepared
140_HCW10_UE.docx	Sir, so what can you confidently say it’s going on well at your facility and what is not going on well now so far as the Covid-19 fight is concern R: What is going on well is the observation of the protocols, I’m really happy, even up to now, and for me my staff, if you are not in mask, I won’t even allow you, you must be in mask before you work. So that one, I take it upon myself as the head, I …	Male	5 or less years	Married	1 or 2 children	Northern Region	Doctor	Other government facility	40 to 73 years	A little prepared
263_HCW18_UE.docx	so what is going on well in terms of the preparedness of the health system, what do you think is going on well especially with regard to your facility R: To me the checking of temperature at the entrance of the OPD to me is good, every client coming to the facility wearing the masks is good, we having a treatment center to treat suspected cases is good, making sure that all relatives and staff we…	Male	6 to 10 years	Single	1 or 2 children	Other Northern	Nurse/related	Other government facility	30 to 39 years	A little prepared
056_HCW05_NR.docx	I: so, do you have any special recommendations for other future epidemics? Not necessarily the pandemic or general recommendations. P: yes, yes, I will say that you see when you talk about the PPEs like this, it’s when this virus came that we saw most of the PPEs. Sometimes when you see these overalls and things, scarcely will you see people wear them aha. And it was when the virus came that they…	Male	5 or less years	Single	No children	Northern Region	Nurse/related	Other government facility	Less than 30 years	Prepared
127_HCW08_VR.docx	I: So, apart from the PPEs what do you think you will recommend to address these challenges R: Yeah, you know things like these they should be disaster preparedness programs in place so that we don’t wait for some to happen before we will now be looking for ways and means to deal with them, and our staffing level should be enough so that things like these we will not run shortage, we need a lot s…	Female	More than 10 years	Married	1 or 2 children	Other Southern	Nurse/related	Private/mission facility	30 to 39 years	A little prepared
